# Supplementary material for: Functional and Genetic Diversity of Bacteria Associated with the Surfaces of Agronomic Plants
Source: Plants (Basel). 2019 Apr 4;8(4):91. doi: 10.3390/plants8040091 (PMC6524364; doi:10.3390/plants8040091)
Supplement: Supplementary file 1 [file plants-08-00091-s001.zip]

Archive with 3 entries (2 files):
- supplementary file-revised/
- supplementary file-revised/All Sequences.txt
- supplementary file-revised/Supplementary material.pdf
