# Supplementary material for: Functional and Genetic Diversity of Bacteria Associated with the Surfaces of Agronomic Plants
Source: Plants (Basel). 2019 Apr 4;8(4):91. doi: 10.3390/plants8040091 (PMC6524364; doi:10.3390/plants8040091)
Supplement: Supplementary file 1 [file plants-08-00091-s001.zip › supplementary file-revised/All Sequences.txt]

>Citrobacter freundii Xc-6 [KJ865549]
TGCTCTCGGGTGACGAGTGGCGGACGGGTGAGTAATGTCTGGGAA
ACTGCCCGATGGAGGGGGATAACTACTGGAAACGGTAGCTAATAC
CGCATAATGTCGCAAGACCAAAGAGGGGGACCTTCGGGCCTCTTG
CCATCGGATGTGCCCAGATGGGATTAGCTAGTAGGTGGGGTAACG
GCTCACCTAGGCGACGATCCCTAGCTGGTCTGAGAGGATGACCAG
CCACACTGGAACTGAGACACGGTCCAGACTCCTACGGGAGGCAGC
AGTGGGGAATATTGCACAATGGGCGCAAGCCTGATGCAGCCATGC
CGCGTGTATGAAGAAGGCCTTCGGGTTGTAAAGTACTTTCAGCGAG
GAGGAAGGTGTTGAGGTTAATAACCTTAGTGATTGACGTTACTCGC
AGAAGAAGCACCGGCTAACTCCGTGCCAGCAGCCGCGGTAATACG
GAGGGTGCAAGCGTTAATCGGAATTACTGGGCGTAAAGCGCACGC
AGGCGGTCTGTCAAGTCGGATGTGAAATCCCCGGGCTCAACCTGG
GAACTGCATCCGAAACTGGCAGGCTAGAGTCTTGTAGAGGGGGGT
AGAATTCCAGGTGTAGCGGTGAAATGCGTAGAGATCTGGAGGAAT
ACCGGTGGCGAAGGCGGCCCCCTGGACAAAGACTGACGCTCAGGT
GCGAAAGCGTGGGGAGCAAACAGGATTAGATACCCTGGTAGTCCA
CGCCGTAAACGATGTCGACTTGGAGGTTGTGCCCTTGAGGCGTGGC
TTCCGGAGCTAACGCGTTAAGTCGACCGCCTGGGGAGTACGGCCGC
AAGGTTAAAACTCAAATGAATTGACGGGGGCCCGCACAAGCGGTGG
AGCATGTGGTTTAATTCGATGCAACGCGAAGAACCTTACCTACTCT
TGACATCCAGAGAACTTAGCAGAGATGCTTTGGTGCCTTCGGGAAC
TCTGAGACAGGTGCTGCATGGCTGTCGTCAGCTCGTGTTGTGAAAT
GTTGGGTTAAGTCCCGCAACGAGCGCAACCCTTATCCTTTGTTGCC
AGCGGTCCGGCCGGGAACTCAAAGGAAACTGCCAGTGATAAACTG
GAAGAAGGTTGGGGATGACGTCAAGTCATCATGGCCCCTTACGAA
GTAGGGCTAC
>Citrobacter werkmanii Xt-3 [KJ865550]
CACAGAGAGCTTGCTCTCGGGTGACGAGTGGCGGACGGGTGAGTAAT
GTCTGGGAAACTGCCCGATGGAGGGGGATAACTACTGGAAACGGTAG
CTAATACCGCATAATGTCGCAAGACCAAAGAGGGGGACCTTCGGGCC
TCTTGCCATCGGATGTGCCCAGATGGGATTAGCTGGTAGGTGGGGTAA
CGGCTCACCTAGGCGACGATCCCTAGCTGGTCTGAGAGGATGACCAGC
CACACTGGAACTGAGACACGGTCCAGACTCCTACGGGAGGCAGCAGTG
GGGAATATTGCACAATGGGCGCAAGCCTGATGCAGCCATGCCGCGTGT
ATGAAGAAGGCCTTCGGGTTGTAAAGTACTTTCAGCGAGGAGGAAGGT
GTTGTGGTTAATAACCGCAGCAATTGACGTTACTCGCAGAAGAAGCAC
CGGCTAACTCCGTGCCAGCAGCCGCGGTAATACGGAGGGTGCAAGCGT
TAATCGGAATTACTGGGCGTAAAGCGCACGCAGGCGGTCTGTCAAGTC
GGATGTGAAATCCCCGGGCTCAACCTGGGAACTGCATCCGAAACTGGC
AGGCTAGAGTCTTGTAGAGGGGGGTAGAATTCCAGGTGTAGCGGTGAA
ATGCGTAGAGATCTGGAGGAATACCGGTGGCGAAGGCGGCCCCCTGGA
CAAAGACTGACGCTCAGGTGCGAAAGCGTGGGGAGCAAACAGGATTAG
ATACCCTGGTAGTCCACGCCGTAAACGATGTCGACTTGGAGGTTGTGCC
CTTGAGGCGTGGCTTCCGGAGCTAACGCGTTAAGTCGACCGCCTGGGGA
GTACGGCCGCAAGGTTAAAACTCAAATGAATTGACGGGGGCCCGCACA
AGCGGTGGAGCATGTGGTTTAATTCGATGCAACGCGAAGAACCTTACCT
ACTCTTGACATCCAGAGAACTTAGCAGAGATGCTTTGGTGCCTTCGGGA
ACTCTGAGACAGGTGCTGCATGGCTGTCGTCAGCTCGTGTTGTGAAATG
TTGGGTTAAGTCCCGCAACGAGCGCAACCCTTATCCTTTGTTGCCAGCG
GTTAGGCCGGGAACTCAAAGGAGACTGCCAGTGATAAACTGGAGGAAA
GGTGGGGATGACGTCAAGTCATC
>Pseudomonas putida Xc-5 [KJ865551]
GTTTCGAAAGGAACGCTAATACCGCATACGTCCTACGGGAGAAAGCAGGGGACCTTCGGGCCTTGCGCTA
TCAGATGAGCCTAGGTCGGATTAGCTAGTTGGTGGGGTAATGGCTCACCAAGGCGACGATCCGTAACTGG
TCTGAGAGGATGATCAGTCACACTGGAACTGAGACACGGTCCAGACTCCTACGGGAGGCAGCAGTGGGGA
ATATTGGACAATGGGCGAAAGCCTGATCCAGCCATGCCGCGTGTGTGAAGAAGGTCTTCGGATTGTAAAG
CACTTTAAGTTGGGAGGAAGGGCAGTAAGCTAATACCTTGCTGTTTTGACGTTACCGACAGAATAAGCAC
CGGCTAACTCTGTGCCAGCAGCCGCGGTAATACAGAGGGTGCAAGCGTTAATCGGAATTACTGGGCGTAA
AGCGCGCGTAGGTGGTTTGTTAAGTTGGATGTGAAAGCCCCGGGCTCAACCTGGGAACTGCATCCAAAAC
TGGCAAGCTAGAGTACGGTAGAGGGTGGTGGAATTTCCTGTGTAGCGGTGAAATGCGTAGATATAGGAAG
GAACACCAGTGGCGAAGGCGACCACCTGGACTGATACTGACACTGAGGTGCGAAAGCGTGGGGAGCAAAC
AGGATTAGATACCCTGGTAGTCCACGCCGTAAACGATGTCAACTAGCCGTTGGAATCCTTGAGATTTTAG
TGGCGCAGCTAACGCATTAAGTTGACCGCCTGGGGAGTACGGCCGCAAGGTTAAAACTCAAATGAATTGA
CGGGGGCCCGCACAAGCGGTGGAGCATGTGGTTTAATTCGAAGCAACGCGAAGAACCTTACCAGGCCTTG
ACATGCAGAGAACTTTCCAGAGATGGATTGGTGCCTTCGGGAACTCTGACACAGGTGCTGCATGGCTGTC
GTCAGCTCGTGTCGTGAGATGTTGGGTTAAGTCCCGTAACGAGCGCAACCCTTGTCCTTAGTTACCAGCA
CGTTATGGTGGGCACTCTAAGGAGACTGCCGGTGACAAACCGGAGGAAGGTGGGGATGACGTCAAGTCAT
CATGGCCCTTACGGCCTGGGCTACACACGTGCTACAATGGTCGGTACAGAGGGTTGCCAAGCCGCGAGGT
GGAGC
>Pantoea dispersa BPc-3 [KJ865552]
AGCTTGCTCTCCGGGTGACGAGTGGCGGACGGGTGAGTAATGTCTG
GGAAACTGCCCGGTGGAGGGGGATAACTACTGGAAACGGTAGCTA
ATACCGCATAACGTCTTCGGACCAAAGTGGGGGATCTTCGGACCTC
ACGCCACCGGATGTGCCCAGATGGGATTAGCTAGTAGGTGGGGTAA
CGGCTCACCTAGGCGACGATCCCTAGCTGGTCTGAGAGGATGACCA
GCCACACTGGAACTGAGACACGGTCCAGACTCCTACGGGAGGCAGC
AGTGGGGAATATTGCACAATGGGCGCAAGCCTGATGCAGCCATGCC
GCGTGTATGAAGAAGGCCTTCGGGTTGTAAAGTACTTTCAGCGGGG
AGGAAGGCGGTGAGGTTAATAACCTCGCCGATTGACGTTACCCGCA
GAAGAAGCACCGGCTAACTCCGTGCCAGCAGCCGCGGTAATACGGA
GGGTGCAAGCGTTAATCGGAATTACTGGGCGTAAAGCGCACGCAGG
CGGTCTGTTAAGTCAGATGTGAAATCCCCGGGCTTAACCTGGGAACT
GCATTTGAAACTGGCAGGCTTGAGTCTCGTAGAGGGGGGTAGAATTC
CAGGTGTAGCGGTGAAATGCGTAGAGATCTGGAGGAATACCGGTGGC
GAAGGCGGCCCCCTGGACGAAGACTGACGCTCAGGTGCGAAAGCGTG
GGGAGCAAACAGGATTAGATACCCTGGTAGTCCACGCCGTAAACGAT
GTCGACTTGGAGGCTGTTCCCCTGAGGAGTGGCTTCCGGAGCTAACGC
GTTAAGTCGACCGCCTGGGGAGTACGGCCGCAAGGTTAAAACTCAAAT
GAATTGACGGGGGCCCGCACAAGCGGTGGAGCATGTGGTTTAATTCGA
TGCAACGCGAAGAACCTTACCTGGCCTTGACATCCAGAGAACTTAGCA
GAGATGCTTCGGTGCCTTCGGGAACTCTGAAACAGGTGCTGCATGGCT
GTCGTCAGCTCGGGTTGTGAAATGTTGGGGTTAAGTCCCCGCACCGAG
CGCAACCCCTTATCCTTTTGTTGCCAGCGGGGTGATGCCCGGGAACTC
AAAAGGAAACTGGCCGGGGGTAAAACCGGAAGGAAGGTGGGGATAG
ACGTCAAGGCCTCC
>Bacillus anthracis EMc-3 [KJ865553]
AGCGATGGATTAAGAGCTTGCTCTTATGAAGTTAGCGGCGGACGGGTG
AGTAACACGTGGGTAACCTGCCCATAAGACTGGGATAACTCCGGGAAA
CCGGGGCTAATACCGGATAACATTTTGAACCGCATGGTTCGAAATTGAA
AGGCGGCTTCGGCTGTCACTTATGGATGGACCCGCGTCGCATTAGCTAG
TTGGTGAGGTAACGGCTCACCAAGGCAACGATGCGTAGCCGACCTGAG
AGGGTGATCGGCCACACTGGGACTGAGACACGGCCCAGACTCCTACGG
GAGGCAGCAGTAGGGAATCTTCCGCAATGGACGAAAGTCTGACGGAGC
AACGCCGCGTGAGTGATGAAGGCTTTCGGGTCGTAAAACTCTGTTGTTA
GGGAAGAACAAGTGCTAGTTGAATAAGCTGGCACCTTGACGGTACCTA
ACCAGAAAGCCACGGCTAACTACGTGCCAGCAGCCGCGGTAATACGTA
GGTGGCAAGCGTTATCCGGAATTATTGGGCGTAAAGCGCGCGCAGGTG
GTTTCTTAAGTCTGATGTGAAAGCCCACGGCTCAACCGTGGAGGGTCAT
TGGAAACTGGGAGACTTGAGTGCAGAAGAGGAAAGTGGAATTCCATGT
GTAGCGGTGAAATGCGTAGAGATATGGAGGAACACCAGTGGCGAAGGC
GACTTTCTGGTCTGTAACTGACACTGAGGCGCGAAAGCGTGGGGAGCAA
ACAGGATTAGATACCCTGGTAGTCCACGCCGTAAACGATGAGTGCTAAG
TGTTAGAGGGTTTCCGCCCTTTAGTGCTGAAGTTAACGCATTAAGCACTC
CGCCTGGGGAGTACGGCCGCAAGGCTGAAACTCAAAGGAATTGACGGGG
GCCCGCACAAGCGGTGGAGCATGTGGTTTAATTCGAAGCAACGCGAAGA
ACCTTACCAGGTCTTGACATCCTCTGACAACCCTAGAGATAGGGCTTCTC
CTTCGGGAGCAGAGTGACAGGTGGTGCATGGTTGTCGTCAGCTCGTGTCG
TGAGATGTTGGGTTAAGTCCCGCAACGAGCGCAACCCTTGATCTTAGTTG
CCATCATTAAGTTGGGCACTCTAAGGTGACTGCCCGTGACAA
>Kluyvera cryocrescens MCt-5 [KJ865554]
GTGGCGGACGGGTGAGTAATGTCTGGGTAACTGGCCGATGGAGCTGGA
TAACTACTGGAAACGGTGGCTTATTCCGCATTACGTCTTTGGACCAAAT
GGGGGGACCTTCAGGCGTCGCTTCATCTGATGTGCCCGGATGGACTTAG
CTCGTATGAGGGGTAATGGCTCACCTCGGCGAACATCCCTAACTGGTC
TGAGAGGATGACCAGCCACACTGGAACTGACACACGACTGAGACTCCT
ACGGGAGGCTACAGTGGGCAATATTGCACAAAGGGCGCAAGCCTGATG
CAGTCATGCCGCGTGTATGAAGAAGGCCTTCGGGTTGTAAAGTACTTTC
AAACTCTGGAAGGCATTAAGGTTAATAACCTTTGTGATTGACGTTACTC
TTGAAAGAAGCTCCGGCTAACTCCGTGCCAACTACCGCGGTAATACCC
GAGGGTGCAAGCGTTAATCGGAATTACTGGGCGAAAATTGCACGCAAG
CCGTCTGTCAAGTCGGATGTGAAATCCCCGGTGCTCAACCTGGGAACT
GCATTCGAAACTGGTTGGCTACAGTCTTGTAGAGGGGGGGTAGAANTC
CANGTGTATTCCATAAATGCCTATAGATCTGGAGGAATACCGGTGGCA
CACGCGGCCCCCTGGACACTNACTGACNCTCAAGTGACAATGCGTGG
GCGAGCAAACAGGATTACATACCCTGGTAGTCCACNCCGTAAACGAT
GTCGACTTGGATGGTTGTGCNNTGTNGCGTGGCTTCGCANCTAACGCG
TTAGTCNACCACCTGGCGAATCCCGNCGCGAGGTTAGANCTCAATGAA
TTGACGGNGGCCCTGCACAGGCGGTCGGAGCATGTGGTTTANTTCGTG
CATCATTAANAANCTTTCCTACT
>Lysinibacillus fusiformis Xt-6 [KJ865555]
AGCGACAGAAAAGGAGCTTGCTCCTTTGACGTTAGCGGCGGACGGG
TGAGTAACACGTGGGCAACCTACCCTATAGTTTGGGATAACTCCGG
GAAACCGGGGCTAATACCGAATAATCTCTTTTGCTTCATGGTGAAA
GACTGAAAGACGGTTTCGGCTGTCGCTATAGGATGGGCCCGCGGCG
CATTAGCTAGTTGGTGAGGTAACGGCTCACCAAGGCGACGATGCGT
AGCCGACCTGAGAGGGTGATCGGCCACACTGGGACTGAGACACGG
CCCAGACTCCTACGGGAGGCAGCAGTAGGGAATCTTCCACAATGG
GCGAAAGCCTGATGGAGCAACGCCGCGTGAGTGAAGAAGGTTTTC
GGATCGTAAAACTCTGTTGTAAGGGAAGAACAAGTACAGTAGTAA
CTGGCTGTACCTTGACGGTACCTTATTAGAAAGCCACGGCTAACT
ACGTGCCAGCAGCCGCGGTAATACGTAGGTGGCAAGCGTTGTCCG
GAATTATTGGGCGTAAAGCGCGCGCAGGCGGTCCTTTAAGTCTGA
TGTGAAAGCCCACGGCTCAACCGTGGAGGGTCATTGGAAACTGGG
GGACTTGAGTGCAGAAGAGGAAAGTGGAATTCCAAGTGTAGCGGT
GAAATGCGTAGAGATTTGGAGGAACACCAGTGGCGAAGGCGACTT
TCTGGTCTGTAACTGACGCTGAGGCGCGAAAGCGTGGGGAGCAAA
CAGGATTAGATACCCTGGTAGTCCACGCCGTAAACGATGAGTGCT
AAGTGTTAGGGGGTTTCCGCCCCTTAGTGCTGCAGCTAACGCATT
AAGCACTCCGCCTGGGGAGTACGGTCGCAAGACTGAAACTCAAA
GGGAATTGACGGGGGGCCCGCACAAGCCGGTGGAACATGGGGGT
TTAATTCGAAGCAACCCGAAAGAACCTTACCAGGTCTTGACATCC
CGGTTGACCCTTGTAAAGTATATAGTTTCCCCC
>Bacillus cereus BPc-4 [KJ865556]
TAGCGGCGGACGGGTGAGTAACACGTGGGTAACCTGCCCATAAGA
CTGGGATAACTCCGGGAAACCGGGGCTAATACCGGATAACATTTT
GAACCGCATGGTTCGAAATTGAAAGGCGGCTTCGGCTGTCACTTA
TGGATGGACCCGCGTCGCATTAGCTAGTTGGTGAGGTAACGGCTC
ACCAAGGCAACGATGCGTAGCCGACCTGAGAGGGTGATCGGCCA
CACTGGGACTGAGACACGGCCCAGACTCCTACGGGAGGCAGCAG
TAGGGAATCTTCCGCAATGGACGAAAGTCTGACGGAGCAACGCC
GCGTGAGTGATGAAGGCTTTCGGGTCGTAAAACTCTGTTGTTAGG
GAAGAACAAGTGCTAGTTGAATAAGCTGGCACCTTGACGGTACCT
AACCAGAAAGCCACGGCTAACTACGTGCCAGCAGCCGCGGTAAT
ACGTAGGTGGCAAGCGTTATCCGGAATTATTGGGCGTAAAGCGCG
CGCAGGTGGTTTCTTAAGTCTGATGTGAAAGCCCACGGCTCAACC
GTGGAGGGTCATTGGAAACTGGGAGACTTGAGTGCAGAAGAGGAA
AGTGGAATTCCATGTGTAGCGGTGAAATGCGTAGAGATATGGAGG
AACACCAGTGGCGAAGGCGACTTTCTGGTCTGTAACTGACACTGA
GGCGCGAAAGCGTGGGGAGCAAACAGGATTAGATACCCTGGTAGT
CCACGCCGTAAACGATGAGTGCTAAGTGTTAGAGGGTTTCCGCCC
TTTAGTGCTGAAGTTAACGCATTAAGCACTCCGCCTGGGGAGTAC
GGCCGCAAGGCTGAAACTCAAAGGAATTGACGGGGGCCCGCACA
AGCGGTGGAGCATGTGGTTTAATTCGAAGCAACGCGAAGAACCTT
ACCAGGTCTTGACATCCTCTGACAACCCTAGAGATAGGGCTTCTC
CTTCGGGAGCAGAGTGACAGGTGGTGCATGGTTGTCGTCAGCTCG
TGTCGTGAGATGTTGGGTTAAGTCCCGCAACCAAGCGCAACCCT
>Bacillus cereus MSt-7 [KJ865557]
GAGCGAATGGATTAAGAGCTTGCTCTTATGAAGTTAGCGGCGGAC
GGGTGAGTAACACGTGGGTAACCTGCCCATAAGACTGGGATAACT
CCGGGAAACCGGGGCTAATACCGGATAACATTTTGAACCGCGTGG
TTCAAAATTGAAAGGCGGCTTCCGCTGTCTCTTATGGATGGACCCG
CGTCGCATTATCTATTTGGTGAGGTAACGGCTCACCAAGGCAACTA
TGCGTACCCGACCTGAGAGGGTGATCGGCCACTCTGGGACTGACAC
ACGGCCCACACTCCTACGGGAGGCAGCAGTAGGGAATCTTCCGCAG
TGGACGAAAGTCTGACAGAGCAACGCCGCGTGAGTGATGAAGGCTT
TCAGGTCGTAAATCTCTGGTGTTAGGGAAGAACATGTGCTACTTGAA
TAAGGTGGCACCTTGACGGTACCTAACCAGAAAGCCACGGCTAACT
ACGTGCCAGCAGCCGCGGTAATACATATGTGGCAAGCGTTATCCGG
AATTAGTGGGCGTAAAGCGCGCGCAGGTGGTTTCTTAAGTCTGATGT
GAAAGCCCACGGCTCAACCGTGGAGGGTCATTGGAAACTGGGACAC
TTGAGTGCAGAAGAAGAGAGTGGAATTCCATGTGTAGCGGTGAAATG
CATAGAGATGTGGAAGAACACCAGTGGCGAACGCGACTCTCTGGTCT
GTCACTGACTCTGAAGCGCGAAAGCGTGGGGAGCACACAAGATTAGA
TACCCTGGTAGTCCACGCCGTACACGATGAGTGCTAAGTGTTAGAGG
GTTTCCGCCCTATAGTGCTGAAGTTCACGCATTAAGCACTCCGCCTG
GAGAGTACGGCCGCAAGGCTGAAACTCAAGGGAATTGACGGGGGC
CCGCACACGCGGTGGAGCATGTGGTTTAATT
>Bacillus anthracis MSb-4 [KJ865558]
ACGGGTGAGTAACACGTGGGTAACCTGCCCATAAGACTGGGATAA
CTCCGGGAAACCGGGGCTAATACCGGATAACATTTTGAACCGCAT
GGTTCGAAATTGAAAGGCGGCTTCGGCTGTCACTTATGGATGGAC
CCGCGTCGCATTAGCTAGTTGGTGAGGTAACGGCTCACCAAGGCA
ACGATGCGTAGCCGACCTGAGAGGGTGATCGGCCACACTGGGACT
GAGACACGGCCCAGACTCCTACGGGAGGCAGCAGTAGGGAATCTT
CCGCAATGGACGAAAGTCTGACGGAGCAACGCCGCGTGAGTGATG
AAGGCTTTCGGGTCGTAAAACTCTGTTGTTAGGGAAGAACAAGTGC
TAGTTGAATAAGCTGGCACCTTGACGGTACCTAACCAGAAAGCCAC
GGCTAACTACGTGCCAGCAGCCGCGGTAATACGTAGGTGGCAAGCG
TTATCCGGAATTATTGGGCGTAAAGCGCGCGCAGGTGGTTTCTTAAG
TCTGATGTGAAAGCCCACGGCTCAACCGTGGAGGGTCATTGGAAACT
GGGAGACTTGAGTGCAGAAGAGGAAAGTGGAATTCCATGTGTAGCGG
TGAAATGCGTAGAGATATGGAGGAACACCAGTGGCGAAGGCGACTTT
CTGGTCTGTAACTGACACTGAGGCGCGAAAGCGTGGGGAGCAAACAG
GATTAGATACCCTGGTAGTCCACGCCGTAAACGATGAGTGCTAAGTGT
TAGAGGGTTTCCGCCCTTTAGTGCTGAAGTTAACGCATTAAGCACTCC
GCCTGGGGAGTACGGCCGCAAGGCTGAAACTCAAAGGAATTGACGGG
GGCCCGCACAAGCGGTGGAGCATGTGGTTTAATTCGAAGCAACGCGA
AGAACCTTACCAGGTCTTGACATCCTCTGACAACCCTAGAGATAGGG
CTTCTCCTTCGGGAGCAGAGTGACAGGTGGTGCATGGTTGTCGTCAG
CTCGTGTCGTGAGATGTTGGGTTAAGTCCCGCAACGAGCGCAACCCT
TGATCTTAGTTGCCATCATTTAGTTGGGCACTCTAAGGTGACTGCCGG
TGACAAACCGGAGGAAGGTGGGGATGACGTCAAATCATCATGCCCCT
TATG
>Bacillus cereus MCb-6 [KJ865559]
CGGGAAACCGGGGCTAATACCGGATAACATTTTGAACCGCATGGTTCGAAATTGAA
AGGCGGCTTCGGCTGTCACTTATGGATGGACCCGCGTCGCATTAGCTAGTTGGTGAGGTAACGGCTCACC
AAGGCAACGATGCGTAGCCGACCTGAGAGGGTGATCGGCCACACTGGGACTGAGACACGGCCCAGACTCC
TACGGGAGGCAGCAGTAGGGAATCTTCCGCAATGGACGAAAGTCTGACGGAGCAACGCCGCGTGAGTGAT
GAAGGCTTTCGGGTCGTAAAACTCTGTTGTTAGGGAAGAACAAGTGCTAGTTGAATAAGCTGGCACCTTG
ACGGTACCTAACCAGAAAGCCACGGCTAACTACGTGCCAGCAGCCGCGGTAATACGTAGGTGGCAAGCGT
TATCCGGAATTATTGGGCGTAAAGCGCGCGCAGGTGGTTTCTTAAGTCTGATGTGAAAGCCCACGGCTCA
ACCGTGGAGGGTCATTGGAAACTGGGAGACTTGAGTGCAGAAGAGGAAAGTGGAATTCCATGTGTAGCGG
TGAAATGCGTAGAGATATGGAGGAACACCAGTGGCGAAGGCGACTTTCTGGTCTGTAACTGACACTGAGG
CGCGAAAGCGTGGGGAGCAAACAGGATTAGATACCCTGGTAGTCCACGCCGTAAACGATGAGTGCTAAGT
GTTAGAGGGTTTCCGCCCTTTAGTGCTGAAGTTAACGCATTAAGCACTCCGCCTGGGGAGTACGGCCGCA
AGGCTGAAACTCAAAGGAATTGACGGGGGCCCGCACAAGCGGTGGAGCATGTGGTTTAATTCGAAGCAAC
GCGAAGAACCTTACCAGGTCTTGACATCCTCTGAAAACCCTAGAGATAGGGCTTCTCCTTCGGGAGCAGA
GTGACAGGTGGTGCATGGTTGTCGTCAGCTCGTGTCGTGAGATGTTGGGTTAAGTCCCGCAACGAGCGCA
ACCCTTGATCTTAGTTGCCATCATTAAGTTGGGCACTCTAAGGTGACTGCCGGTG
>Bacillus thuringiensis Eb-10 [KJ865560]
AATACCGGATAACATTTTGAACTGCATGGTTCGAAATTGAAAGGCGGCTTCGGCTGTCACTTATGGAT
GGACCCGCGTCGCATTAGCTAGTTGGTGAGGTAACGGCTCACCAAGGCAACGATGCGTAGCCGACCTGAG
AGGGTGATCGGCCACACTGGGACTGAGACACGGCCCAGACTCCTACGGGAGGCAGCAGTAGGGAATCTTC
CGCAATGGACGAAAGTCTGACGGAGCAACGCCGCGTGAGTGATGAAGGCTTTCGGGTCGTAAAACTCTGT
TGTTAGGGAAGAACAAGTGCTAGTTGAATAAGCTGGCACCTTGACGGTACCTAACCAGAAAGCCACGGCT
AACTACGTGCCAGCAGCCGCGGTAATACGTAGGTGGCAAGCGTTATCCGGAATTATTGGGCGTAAAGCGC
GCGCAGGTGGTTTCTTAAGTCTGATGTGAAAGCCCACGGCTCAACCGTGGAGGGTCATTGGAAACTGGGA
GACTTGAGTGCAGAAGAGGAAAGTGGAATTCCATGTGTAGCGGTGAAATGCGTAGAGATATGGAGGAACA
CCAGTGGCGAAGGCGACTTTCTGGTCTGTAACTGACACTGAGGCGCGAAAGCGTGGGGAGCAAACAGGAT
TAGATACCCTGGTAGTCCACGCCGTAAACGATGAGTGCTAAGTGTTAGAGGGTTTCCGCCCTTTAGTGCT
GAAGTTAACGCATTAAGCACTCCGCCTGGGGAGTACGGCCGCAAGGCTGAAACTCAAAGGAATTGACGGG
GGCCCGCACAAGCGGTGGAGCATGTGGTTTAATTCGAAGCAACGCGAAGAACCTTACCAGGTCTTGACAT
CCTCTGAAAACCCTAGAGATAGGGCTTCTCCTTCGGGAGCAGAGTGACAGGTGGTGCATGGTTGTCGTCA
GCTCGTGTCGTGAGATGTTGGGTTAAGTCCCGCAACGAGCGCAACCCTTGATCTTAGTTGCCATCATTAA
GTTGGGCACTCTAAGGTGACTGCCGGTGACAAACCGGAGGAAGGTGGGGATGACGTCAAATCATCATGCC
CCTTATGACCTGGGCTACACACGTGCTACAATGGACGGTACAAAGAGCTGCAAGACCG
>Pantoea vagans Eb-2 [KJ865561]
GACGGTAGCACAGAGAGCTTGGTCTCGGGTGACGAGTGGCGG
ACGGGTGAGTAATGTCTGGGGATCTGCCCGATAGAGGGGGAT
AACCACTGGAAACGGTGGCTAATACCGCATAACGTCGCAAGA
CCAAAGAGGGGGACCTTCGGGCCTCTCACTATCGGATGAACC
CAGATGGGATTAGCTAGTAGGCGGGGTAATGGCCCACCTAGG
CGACAATCCCTAGCTGGTCTGAGAGGATGACCAGCCACACTG
GAACTGAGACACGGTCCACACTCCTACGGGAGGCAGCAGTGG
GGAATATTGCACAATGGGCGCAAGCCTGATGCAGCCATGCCG
CGTGTATGAAGAAGGCCTTCGGGTTGTAAAGTACTTTCAGCGG
GGAGGAAAGCGATGCGGTTAATAACCGCGTCGATTGACGTTAC
CCGCAGAAAAAGCACCGGCTAACTCCGTGCCAGCAGCCGCGG
TAATACAGAGGGTGCAAGCGTTAATCGGAATTACTGGGCGTAA
AGCGCACGCACGCGGTCTGTTAAGTCAGATGTGAAATCCCCGG
GCTTAACCTGGGAACTGCATTTGAAACTGGCAGGCTTGAGTCTT
GTATAGGGGGGTAGAATTCCAGGTGTATCGGTGAAATGCGTATA
GATCTGGAGGAATACCGGTGGCGAAAGCGGCCCCCTGGACAAA
GACTGACGCTCACGTGCGAAAGCGTGGGGAGCAAACAGGATTA
GATACCCTGGTAGTCCACGCCGTAAACGATGTCGACTTGTAGGT
TGTTCCCTTGAGGAGTGGCTTCTGGAGCTAACGCGTTAAGTCGA
CCGCCTGTGGAGTACAGCCGCAAGGTTAAACTCAAATGAATTGA
CGGGGGCCCGCACAAGCGGTGGAGCATGTGTTTTAATTCTATGC
ACCGCGAAGAACCTTATCTACTCTTGACATCCCCGGAATTTTCA
GAGATGCTTTGTGCCTCTGGAACACTGAAAAAGTGCTGCATGGT
TGTCTCCACCTCTTGTTGTGAAAAGTTGGGTTATATCCCCCACC
AGCCCCACCCTTATTCTTTTT
>Acinetobacter calcoaceticus BPb-3 [KJ865562]
TCGAGCGGAGAGAGGTAGCTTGCTACTGATCTTAGCGGCGG
ACGGGTGAGTAATGCTTAGGAATCTGCCTATTAGTGGGGGA
CAACATTTCGAAAGGAATGCTAATACCGCATACGTCCTACG
GGAGAAAGCAGGGGATCTTCGGACCTTGCGCTAATAGATGA
GCCTAAGTCGGATTAGCTAGTTGGTGGGGTAAAGGCCTACC
AAGGCGACGATCTGTAGCGGGTCTGAGAGGATGATCCGCCA
CACTGGGACTGAGACACGGCCCAGACTCCTACGGGAGGCAG
CAGTGGGGAATATTGGACAATGGGCGCAAGCCTGATCCAGC
CATGCCGCGTGTGTGAAGAAGGCCTTATGGTTGTAAAGCAC
TTTAAGCGAGGAGGAGGCTACTTTAGATAATACCTAGAGAT
AGTGGACGTTACTCGCAGAATAAGCACCGGCTAACTCTGTG
CCAGCAGCCGCGGTAATACAGAGGGTGCAAGCGTTAATCGG
ATTTACTGGGCGTAAAGCGCGCGTAGGCGGCTAATTAAGTC
AAATGTGAAATCCCCGAGCTTAACTTGGGAATTGCATTCGA
TACTGGTTAGCTAGAGTGTGGGAGAGGATGGTAGAATTCCA
GGTGTAGCGGTGAAATGCGTAGAGATCTGGAGGAATACCGA
TGGCGAAGGCAGCCATCTGGCCTAACACTGACGCTGAGGTG
CGAAAGCATGGGGAGCAAACAGGATTAGATACCCTGGTAGT
CCATGCCGTAAACGATGTCTACTAGCCGTTGGGGCCTTTGA
GGCTTTAGTGGCGCAGCTAACGCGATAAGTAGACCGCCTGG
GGAGTACGGTCGCAAGACTAAAACTCAAATGAATTGACGGG
GGCCCGCACAAGCGGTGGAGCATGTGGTTTAATTCGATGCA
ACGCGAAGAACCTTACCTGGCCTTGACATAGTAAGAACTTT
CCAGAGATGGATTGGTGCCTTCGGGAACTTACATACAGGTG
CTGCATGGCTGTCGTCAGCTCGTGTCGTGAGATGTTGGGTT
AAGTCCCGCAACGAGCGCAACCCTTTTCCTTATTTGCCAGC
GAGTAATGTCGGGAACTTTAAGGATACTGCCAGTGACAAAC
TGGAAGGAAGGCGGGGACGACGTCAAGTCATCATGGCCCTT
ACGGCCAGGGCTACCACCGTGCTACAATGGTCGGTACAAAG
GGTTGCTACCTAGCGATAGGATGCTAATCTCAAAAAGCCGA
TCGGAGTCCGGA
>Enterobacter amnigenus EMt-5 [KJ865563]
GGTAGCACAGGGAGCTTGCTCCTGGGTGACGAGCGGCGGACGG
GTGAGTAATGTCTGGGAAACTGCCTGATGGAGGGGGATAACTA
CTGGAAACGGTAGCTAATACCGCATAACGTCGCAAGACCAAAG
AGGGGGACCTTCGGGCCTCTTGCCATCAGATGTGCCCAGATGG
GATTAGCTAGTAGGTGGGGTAATGGCTCACCTAGGCGACGATC
CCTAGCTGGTCTGAGAGGATGACCAGCCACACTGGAACTGAGA
CACGGTCCAGACTCCTACGGGAGGCAGCAGTGGGGAATATTGC
ACAATGGGCGCAAGCCTGATGCAGCCATGCCGCGTGTATGAAG
AAGGCCTTCGGGTTGTAAAGTACTTTCAGCGAGGAGGAAGGCA
TTGTGGTTAATAACCACAGTGATTGACGTTACTCGCAGAAGAA
GCACCGGCTAACTCCGTGCCAGCAGCCGCGGTAATACGGAGG
GTGCAAGCGTTAATCGGAATTACTGGGCGTAAAGCGCACGCA
GGCGGTCTGTCAAGTCGGATGTGAAATCCCCGGGCTCAACCT
GGGAACTGCATTCGAAACTGGCAGGCTAGAGTCTTGTAGAGG
GGGGTAGAATTCCAGGTGTAGCGGTGAAATGCGTAGAGATCT
GGAGGAATACCGGTGGCGAAGGCGGCCCCCTGGACAAAGAC
TGACGCTCAGGTGCGAAAGCGTGGGGAGCAAACAGGATTAG
ATACCCTGGTAGTCCACGCCGTAAACGATGTCGACTTGGAG
GTTGTTCCCTTGAGGAGTGGCTTCCGGAGCTAACGCGTTAA
GTCGACCGCCTGGGGAGTACGGCCGCAAGGTTAAAACTCA
AATGAATTGACGGGGGCCCGCACAAGCGGTGGAGCATGTG
GTTTAATTCGATGCAACGCGAAGAACCTTACCTACTCTTGA
CATCCAGAGAACTTAGCAGAGATGCTTTGGTGCCTTCGGGA
ACTCTGAGACAGGTGCTGCATGGCTGTCGTCAGCTCGTGTT
GTGAAATGTTGGGGTTAAGTCCCGCAACCGAGCGCAACCC
CTTATCCTTTTGTTGCCAGCCGGTTCCGCCCGGGAA
>Serratia rubidaea Xb-3 [KJ865564]
ATCTGCCCGATGGAGGGGGATAACCACTGGAAACGGTGGCTAATAC
CGCATAACGTCGCAAGACCAAAGTGGGGGACCTTCGGGCCTCACAC
CATCGGATGAACCCAGATGGGATTAGCTAGTAGGTGGGGTAATGGCT
CACCTAGGCGACGATCCCTAGCTGGTCTGAGAGGATGACCAGCCACA
CTGGAACTGAGACACGGTCCAGACTCCTACGGGAGGCAGCAGTGGGG
AATATTGCACAATGGGCGCAAGCCTGATGCAGCCATGCCGCGTGTGT
GAAGAAGGCCTTCGGGTTGTAAAGCACTTTCAGCGAGGAGGAAGGTG
GTGAGCTTAATACGCTCATCAATTGACGTTACTCGCAGAAGAAGCAC
CGGCTAACTCCGTGCCAGCAGCCGCGGTAATACGGAGGGTGCAAGC
GTTAATCGGAATTACTGGGCGTAAAGCGCACGCAGGCGGTTTGTTAA
GTCAGATGTGAAATCCCCGAGCTTAACTTGGGAACTGCATTTGAAAC
TGGCAAGCTAGAGTCTCGTAGAGGGGGGTAGAATTCCAGGTGTAGCG
GTGAAATGCGTAGAGATCTGGAGGAATACCGGTGGCGAAGGCGGCCC
CCTGGACGAAGACTGACGCTCAGGTGCGAAAGCGTGGGGAGCAAACA
GGATTAGATACCCTGGTAGTCCACGCCGTAAACGATGTCGATTTGGAG
GTTGTGCCCTTGAGGCGTGGCTTCCGGAGCTAACGCGTTAAATCGACC
GCCTGGGGAGTACGGCCGCAAGGTTAAAACTCAAATGAATTGACGGGG
GCCCGCACAAGCGGTGGAGCATGTGGTTTAATTCGATGCAACGCGAAG
AACCTTACCTACTCTTGACATCCAGAGAACTTACCAGAGATGCATTGG
TGCCTTCGGGAACTCTGAAACAGGTGCTGCATGGCTGTCGTCAGCTCG
TGTTGTGAAATGTTGGGTTAAGTCCCGCAACGAGCGCAACCCTTATCC
TTTGTTGCCAGCGGTTCGGCCGGGAACTCAAAGGAGACTGCCAGTGAT
AAACTGGGAGGA
>Staphylococcus warneri Lt-73 [KJ865565]
GCAGTCGAGCGAACAGATAAGGAGCTTGCTCCTTTG
ACGTTAGCGGCGGACGGGTGAGTAACACGTGGATAA
CCTACCTATAAGACTGGGATAACTTCGGGAAACCGG
AGCTAATACCGGATAACATATTGAACCGCATGGTTC
AATAGTGAAAGGCGGCTTTGCTGTCACTTATAGATG
GATCCGCGCCGTATTAGCTAGTTGGTAAGGTAACGG
CTTACCAAGGCAACGATACGTAGCCGACCTGAGAGG
GTGATCGGCCACACTGGAACTGAGCACCCCGTCCAG
ACTCCTACGGGAGGCAGCAGTATGGAATCTTCCGCA
ATGGGCGAAACCCTGACGGAGCAACGCCGCGTGAG
TGAT
>Acinetobacter calcoaceticus Lc-52 [KJ865566]
CTTAGCGGCGGACGGGTGAGTAATGCTTAGGAATCTGCCTATTAG
TGGGGGACAACATTTCGAAAGGAATGCTAATACCGCATACGTCCT
ACGGGAGAAAGCAGGGGATCTTCGGACCTTGCGCTAATAGATGAG
CCTAAGTCGGATTAGCTAGTTGGTGGGGTAAAGGCCTACCAAGGC
GACGATCTGTAGCGGGTCTGAGAGGATGATCCGCCACACTGGGAC
TGAGACACGGCCCAGACTCCTACGGGAGGCAGCAGTGGGGAATAT
TGGACAATGGGCGCAAGCCTGATCCAGCCATGCCGCGTGTGTGAA
GAAGGCCTTATGGTTGTAAAGCACTTTAAGCGAGGAGGAGGCTAC
TTTAGATAATACCTAGAGATAGTGGACGTTACTCGCAGAATAAGC
ACCGGCTAACTCTGTGCCAGCAGCCGCGGTAATACAGAGGGTGC
AAGCGTTAATCGGATTTACTGGGCGTAAAGCGCGCGTAGGCGGC
TAATTAAGTCAAATGTGAAATCCCCGAGCTTAACTTGGGAATTG
CATTCGATACTGGTTAGCTAGAGTGTGGGAGAGGATGGTAGAAT
TCCAGGTGTAGCGGTGAAATGCGTAGAGATCTGGAGGAATACCG
ATGGCGAAGGCAGCCATCTGGCCTAACACTGACGCTGAGGTGCG
AAAGCATGGGGAGCAAACAGGATTAGATACCCTGGTAGTCCATG
CCGTAAACGATGTCTACTAGCCGTTGGGGCCTTTGAGGCTTTAGT
GGCGCAGCTAACGCGATAAGTAGACCGCCTGGGGAGTACGGTCG
CAAGACTAAAACTCAAATGAATTGACGGGGGCCCGCACAAGCGG
TGGAGCATGTGGTTTAATTCGATGCAACGCGAAGAACCTTACCTG
GCCTTGACATAGTAAGAACTTTCCAGAGATGGATTGGTGCCTTCG
GGAACTTACATACAGGTGCTGCATGGCTGTCGTCAGCTCGTGTCG
TGAGATGTTGGGTTAAGTCCCGCAACGAGCGCAACCCTTTTCCTT
ATTTGCCAGCGAGTAATGTCGGGAACTTTAAGGATACTGCCAGTG
ACAAACTGGAAGGAAGGCGGGGGACGACGTCAAGTCATCATGGC
CCTTACGGCCAGGGCTACACACGTGCTACAATGGTCGGGACAAA
GGGTTG
>Acinetobacter calcoaceticus EMc-4 [KJ865567]
AGAGAGGTAGCTTGCTACTGATCTTAGCGGCGGACGGGCGAGTA
ATGCTTAGGAATCTGCCTATTAGTGGGGGACAACATTTCGAAAG
GAATGCTAATACCGCATACGTCCTACGGGAGAAAGCAGGGGAT
CTTCGGACCTTGCGCTAATAGATGAGCCTAAGTCGGATTAGCTA
GTTGGTGGGGTAAAGGCCTACCAAGGCGACGATCTGTAGCGGGT
CTGAGAGGATGATCCGCCACACTGGGACTGAGACACGGCCCAGA
CTCCTACGGGAGGCAGCAGTGGGGAATATTGGACAATGGGCGCA
AGCCTGATCCAGCCATGCCGCGTGTGTGAAGAAGGCCTTATGGT
TGTAAAGCACTTTAAGCGAGGAGGAGGCTACTTTAGTTAATACC
TAGAGATAGTGGACGTTACTCGCAGAATAAGCACCGGCTAACTC
TGTGCCAGCAGCCGCGGTAATACAGAGGGTGCAAGCGTTAATCG
GATTTACTGGGCGTAAAGCGCGCGTAGGCGGCTAATTAAGTCAA
ATGTGAAATCCCCGAGCTTAACTTGGGAATTGCATTCGATACTG
GTTAGCTAGAGTGTGGGAGAGGATGGTAGAATTCCAGGTGTAGC
GGTGAAATGCGTAGAGATCTGGAGGAATACCGATGGCGAAGGCA
GCCATCTGGCCTAACACTGACGCTGAGGTGCGAAAGCATGGGGA
GCAAACAGGATTAGATACCCTGGTAGTCCATGCCGTAAACGATG
TCTACTAGCCGTTGGGGCCTTTGAGGCTTTAGTGGCGCAGCTAA
CGCGATAAGTAGACCGCCTGGGGAGTACGGTCGCAAGACTAAA
ACTCAAATGAATTGACGGGGGCCCGCACAAGCGGTGGAGCATG
TGGTTTAATTCGATGCAACGCGAAGAACCTTACCTGGCCTTGAC
ATAGTAAGAACTTTCCAGAGATGGATTGGTGCCTTCGGGAACTT
ACATACAGGTGCTGCATGGCTGTCGTCAGCTCGTGTCGTGAGAT
GTTGGGTTAAGTCCCGCAACGAGCGCAACCCTTTTCCTTATTTG
CCAGCGAGTAATGTCGGGAACTTTAAGGATACTGCCAGTGACA
AACTGAAGGAAGGCGGGGACGACGTCAAGTCATCATGGCCCTT
ACGGCCAGGGCTACCCACGTGCTACAATGGTCCG
>Acinetobacter calcoaceticus Eb-8 [KJ865568]
AGGTAGCTTGCTACTGATCTTAGCGGCGGACGGGTGAGTAATGC
TTAGGAATCTGCCTATTAGTGGGGGACAACATTTCGAAAGGAAT
GCTAATACCGCATACGTCCTACGGGAGAAAGCAGGGGATCTTCG
GACCTTGCGCTAATAGATGAGCCTAAGTCGGATTAGCTAGTTGGT
GGGGTAAAGGCCTACCAAGGCGACGATCTGTAGCGGGTCTGAGA
GGATGATCCGCCACACTGGGACTGAGACACGGCCCAGACTCCTA
CGGGAGGCAGCAGTGGGGAATATTGGACAATGGGCGCAAGCCTG
ATCCAGCCATGCCGCGTGTGTGAAGAAGGCCTTATGGTTGTAAAG
CACTTTAAGCGAGGAGGAGGCTACTTTAGATAATACCTAGAGATA
GTGGACGTTACTCGCAGAATAAGCACCGGCTAACTCTGTGCCAGC
AGCCGCGGTAATACAGAGGGTGCAAGCGTTAATCGGATTTACTGG
GCGTAAAGCGCGCGTAGGCGGCTAATTAAGTCAAATGTGAAATCC
CCGAGCTTAACTTGGGAATTGCATTCGATACTGGTTAGCTAGAGTG
TGGGAGAGGATGGTAGAATTCCAGGTGTAGCGGTGAAATGCGTAG
AGATCTGGAGGAATACCGATGGCGAAGGCAGCCATCTGGCCTAAC
ACTGACGCTGAGGTGCGAAAGCATGGGGAGCAAACAGGATTAGAT
ACCCTGGTAGTCCATGCCGTAAACGATGTCTACTAGCCGTTGGGG
CCTTTGAGGCTTTAGTGGCGCAGCTAACGCGATAAGTAGACCGCC
TGGGGAGTACGGTCGCAAGACTAAAACTCAAATGAATTGACGGGG
GCCCGCACAAGCGGTGGAGCATGTGGTTTAATTCGATGCAACGCG
AAGAACCTTACCTGGCCTTGACATAGTAAGAACTTTCCAGAGATG
GATTGGTGCCTTCGGGAACTTACATACAGGTGCTGCATGGCTGTC
GTCAGCTCGTGTCNTGAGATGTTGGGTTAAGTCCCGCAACGAGCG
CAACCCTTTTCCTTATTTGCCAGCGAGTAATGTCGGGAACTTTAAG
GATACTGCCAGTGACAAACTGGAAGAAGGCGGGGACAACGTCAA
>Acinetobacter calcoaceticus MSt-6 [KJ865569]
GAGCGGAGAGAGGTAGCTTGCTACTGATCTTAGCGGCGGACGGG
TGAGTAATGCTTAGGAATCTGCCTATTAGTGGGGGACAACATTTC
GAAAGGAATGCTAATACCGCATACGTCCTACGGGAGAAAGCAGG
GGATCTTCGGACCTTGCGCTAATAGATGAGCCTAAGTCGGATTAG
CTAGTTGGTGGGGTAAAGGCCTACCAAGGCGACGATCTGTAGCGG
GTCTGAGAGGATGATCCGCCACACTGGGACTGAGACACGGCCCAG
ACTCCTACGGGAGGCAGCAGTGGGGAATATTGGACAATGGGCGCA
AGCCTGATCCAGCCATGCCGCGTGTGTGAAGAAGGCCTTATGGTT
GTAAAGCACTTTAAGCGAGGAGGAGGCTACTTTAGATAATACCTA
GAGATAGTGGACGTTACTCGCAGAATAAGCACCGGCTAACTCTGT
GCCAGCAGCCGCGGTAATACAGAGGGTGCAAGCGTTAATCGGATT
TACTGGGCGTAAAGCGCGCGTAGGCGGCTAATTAAGTCAAATGTG
AAATCCCCGAGCTTAACTTGGGAATTGCATTCGATACTGGTTAGC
TAGAGTGTGGGAGAGGATGGTAGAATTCCAGGTGTAGCGGTGAAA
TGCGTAGAGATCTGGAGGAATACCGATGGCGAAGGCAGCCATCTG
GCCTAACACTGACGCTGAGGTGCGAAAGCATGGGGAGCAAACAGG
ATTAGATACCCTGGTAGTCCATGCCGTAAACGATGTCTACTAGCCG
TTGGGGCCTTTGAGGCTTTAGTGGCGCAGCTAACGCGATAAGTAGA
CCGCCTGGGGAGTACGGTCGCAAGACTAAAACTCAAATGAATTGAC
GGGGGCCCGCACAAGCGGTGGAGCATGTGGTTTAATTCGATGCAAC
GCGAAGAACCTTACCTGGCCTTGACATAGTAAGAACTTTCCAGAGA
TGGATTGGTGCCTTCGGGAACTTACATACAGGTGCTGCATGGCTGT
CGTCAGCTCGTGTCGTGAGATGTTGGGTTAAGTCCCGCAACGAGCG
CAACCCTTTTCCTTATTTGCCAGCGAGTAATGTCGGGGAACTTTAAG
GATACTGCCAGTGACAAACTGGGAGGAAGGCGGGGGACGAACTTCA
AGTCATCATGGGCCCTTACAGGCCAGGGCTAACCACCGTGCTACAA
TGGTCCGGTA
>Serratia ureilytica MCt-6 [KJ865570]
CAGTCGAGCGGTAGCACAGGGGAGCTTGCTCTCTGGGTCACGAGC
GGCACACGGGAGAAATATGTCTGGAAAACTGCCTGGTGGGGGGGG
ATAACTTGTGAAAAGGGTCTATAATCCCGTATAACCTCACAACAC
CAAAGGGGGGGCCCTTGGGGCCTTTTGCCNTCATATGCCCCCAGA
GGGGATTAGCTAGTGGGGGGGGTAAGGTCTCCCCTACGACAATAT
CCCTATGTGGTCTGAGAAGAAGACCCCCCACTGTGGAACTGACAC
ACGGCCCACACTCCTACGGGGGGCAGCTGTGGAAAATATTGCACA
GGGGGCGCACGCCTGACGCACCCGTGCCGCGTGTAAGAAAAGCGT
CTTCGGGTTGTAAAGTTTTTTCAGCGAAGAAGAGGGTTTTGTGGTT
AATCCCCACAGTGATTGACTTTTCTCACAGAAAAAACCCCGGATA
TCTCCGTGCCCACCCCCGCGGTAATGCAGAGGGTGCAAGCGTTTA
TCAAATTTACTGGGCATAACGCGCACACGGGCGGTCTGTCGAGTC
AGATGTGAACTCCCCGGTCTCACTGTGAAATCTGCATTCAACTGT
GGCGGGCTAGACTCGTGTAGAGGGGGATAGAATTCCGTGTGTAGC
GGAGAAGTGCATAGATATCTGGAAGTACACCTGTGGAGAGCGCGG
CCCTGTGCAAAACACTGACTCTCGTGTGCAAAGCGTGGAGAGCAC
ACGAGATATACACTGTGATACTCCACCCCA
>Pantoea sp. MSc-1 [KJ865571]
TACCATGCAGTCGAGCGGTAGCACAGGAAAGCTTGCTCTGTGGGTGACG
AGCGGCGGAGGGGTGAGTAGTGTGGGGAAAAGTGCGTGATGGAGGGAG
ATATCTAGTGAACACGGTATCTAATACCGCATAACCTCACGAGACCAAA
GGGGGGGATTTTCGGGCCTCGTGCTCTCATATGCGCCCATGTGGTATTAT
CTAATGTGGGGGGTAGTGGCTCCCCTACGACAATATCCCTATGTGGTCAG
AGAAGAAGACCACCCACAGTGGAACTGACACACGGCCCACACTCCTACG
GGGGGCAACTGTGGGAAATATTGCACAGTGGGCGCACGCCTGATGCCCC
CGTGCCGCGTGTGAGAAAAGCGTCTTCGGTTTGTAAAGTTTTTTCCGCGA
AGAAGAGCGCTTTGTGTTTAATAACCACTGTGTTTGATTTTTCTCACAAA
AGACACCCCGGCTATCTCCGTGCCAGCCCCCGCGGTAATACAGAGGGTG
CACGTGTATCTCAAATTTAGTGGGCATAACGCACACGCGCGCGGTCTGA
CGTCTCAGATGTGAACTCCCGGGGCTCACCCTGGAATCTGCTTTCAACA
GTGACGCGCTAGACTCGTGTAGAGGGGGATAAAACTCCGTGTGTAGCG
GTGATGTGCATAGATATCTGGAAGAATACGTGTGGAGAGCGCCGCCCC
GTGCACAAACACTGACTCTCGTGTGCGAACGCGTGGAGAGCACACGAG
AATATATACTGTGATACTCCACCCCATACAATATGTCCATGTGGGATGG
TGTTCTTTGAAGAGTGTCTTCCAGATCTCACGTT
>Enterobacter cloacae Xc-3 [KJ865572]
GAGAGCTTGCTCTCGGGTGACGAGTGGCGGACGGGTGAGTAATG
TCTGGGAAACTGCCTGATGGAGGGGGATAACTACTGGAAACGGT
AGCTAATACCGCATAACGTCGCAAGACCAAAGAGGGGGACCTTC
GGGCCTCTTGCCATCAGATGTGCCCAGATGGGATTAGCTAGTAGG
TGGGGTAACGGCTCACCTAGGCGACGATCCCTAGCTGGTCTGAGA
GGATGACCAGCCACACTGGAACTGAGACACGGTCCAGACTCCTAC
GGGAGGCAGCAGTGGGGAATATTGCACAATGGGCGCAAGCCTGAT
GCAGCCATGCCGCGTGTATGAAGAAGGCCTTCGGGTTGTAAAGTA
CTTTCAGCGGGGAGGAAGGTGTTGTGGTTAATAACCGCAGCAATT
GACGTTACCCGCAGAAGAAGCACCGGCTAACTCCGTGCCAGCAG
CCGCGGTAATACGGAGGGTGCAAGCGTTAATCGGAATTACTGGG
CGTAAAGCGCACGCAGGCGGTCTGTCAAGTCGGATGTGAAATCC
CCGGGCTCAACCTGGGAACTGCATTCGAAACTGGCAGGCTGGAG
TCTTGTAGAGGGGGGTAGAATTCCAGGTGTAGCGGTGAAATGCGT
AGAGATCTGGAGGAATACCGGTGGCGAAGGCGGCCCCCTGGACA
AAGACTGACGCTCAGGTGCGAAAGCGTGGGGAGCAAACAGGATT
AGATACCCTGGTAGTCCACGCCGTAAACGATGTCGATTTGGAGGT
TGTGCCCTTGAGGCGTGGCTTCCGGAGCTAACGCGTTAAATCGAC
CGCCTGGGGAGTACGGCCGCAAGGTTAAAACTCAAATGAATTGAC
GGGGGCCCGCACAAGCGGTGGAGCATGTGGTTTAATTCGATGCAA
CGCGAAGAACCTTACCTGGTCTTGACATCCACAGAACTTTCCAGA
GATGGATTGGTGCCTTCGGGAACTGTGAGACAGGTGCTGCATGGC
TGTCGTCAGCTCGTGTTGTGAAATGTTGGGTTAAGTCCCGCAACG
AGCGCAACCCTTATCCTTTGTTGCCAGCGGTTAGGCCGGGAACTC
AAAGGAGACTGCCAGTGATAAACTGGAAGGAAAGGTGGGGGA
>Bacillus cereus PCt-1 [KJ865573]
AGCTTGCTCTTATGAAGTTAGCGGCGGACGGGTGAGTAACAC
GTGGGTAACCTGCCCATAAGACTGGGATAACTCCGGGAAACC
GGGGCTAATACCGGATAACATTTTGAACCGCATGGTTCGAAA
TTGAAAGGCGGCTTCGGCTGTCACTTATGGATGGACCCGCGT
CGCATTAGCTAGTTGGTGAGGTAACGGCTCACCAAGGCAACG
ATGCGTAGCCGACCTGAGAGGGTGATCGGCCACACTGGGACT
GAGACACGGCCCAGACTCCTACGGGAGGCAGCAGTAGGGAAT
CTTCCGCAATGGACGAAAGTCTGACGGAGCAACGCCGCGTGA
GTGATGAAGGCTTTCGGGTCGTAAAACTCTGTTGTTAGGGAAG
AACAAGTGCTAGTTGAATAAGCTGGCACCTTGACGGTACCTAA
CCAGAAAGCCACGGCTAACTACGTGCCAGCAGCCGCGGTAAT
ACGTAGGTGGCAAGCGTTATCCGGAATTATTGGGCGTAAAGCG
CGCGCAGGTGGTTTCTTAAGTCTGATGTGAAAGCCCACGGCTC
AACCGTGGAGGGTCATTGGAAACTGGGAGACTTGAGTGCAGAA
GAGGAAAGTGGAATTCCATGTGTAGCGGTGAAATGCGTAGAGA
TATGGAGGAACACCAGTGGCGAAGGCGACTTTCTGGTCTGTAA
CTGACACTGAGGCGCGAAAGCGTGGGGAGCAAACAGGATTAG
ATACCCTGGTAGTCCACGCCGTAAACGATGAGTGCTAAGTGTT
AGAGGGTTTCCGCCCTTTAGTGCTGAAGTTAACGCATTAAGCA
CTCCGCCTGGGGAGTACGGCCGCAAGGCTGAAACTCAAAGGA
ATTGACGGGGGCCCGCACAAGCGGTGGAGCATGTGGTTTAATT
CGAAGCAACGCGAAGAACCTTACCAGGTCTTGACATCCTCTGA
CAACCCTAGAGATAGGGCTTCTCCTTCGGGAGCAGAGTGACAG
GTGGTGCATGGTTGTCGTCAGCTCGTGGCCGTGAGATGTTGGGT
TAAGTCCCGCAACGAGCGCAACCCTGGATCTTAGTTGCCATCAT
TAAGTTGGGCACTCTAAGGTGACTGGCCGGTGACAAACCGGAAG
GAAGGTGGGG
>Enterobacter cloacae PCt-2 [KJ865574]
GGTGACGAGTGGCGGACGGGTGAGTAATGTCTGGGAAACTGC
CTGATGGAGGGGGATAACTACTGGAAACGGTAGCTAATACCG
CATAACGTCGCAAGACCAAAGAGGGGGACCTTCGGGCCTCTT
GCCATCAGATGTGCCCAGATGGGATTAGCTAGTAGGTGGGGT
AACGGCTCACCTAGGCGACGATCCCTAGCTGGTCTGAGAGGA
TGACCAGCCACACTGGAACTGAGACACGGTCCAGACTCCTAC
GGGAGGCAGCAGTGGGGAATATTGCACAATGGGCGCAAGCCT
GATGCAGCCATGCCGCGTGTATGAAGAAGGCCTTCGGGTTGT
AAAGTACTTTCAGCGGGGAGGAAGGTGTTGTGGTTAATAACC
GCAGCAATTGACGTTACCCGCAGAAGAAGCACCGGCTAACT
CCGTGCCAGCAGCCGCGGTAATACGGAGGGTGCAAGCGTTA
ATCGGAATTACTGGGCGTAAAGCGCACGCAGGCGGTCTGTC
AAGTCGGATGTGAAATCCCCGGGCTCAACCTGGGAACTGCA
TTCGAAACTGGCAGGCTAGAGTCTTGTAGAGGGGGGTAGAA
TTCCAGGTGTAGCGGTGAAATGCGTAGAGATCTGGAGGAAT
ACCGGTGGCGAAGGCGGCCCCCTGGACAAAGACTGACGCT
CAGGTGCGAAAGCGTGGGGAGCAAACAGGATTAGATACCC
TGGTAGTCCACGCCGTAAACGATGTCGACTTGGAGGTTGTG
CCCTTGAGGCGTGGCTTCCGGAGCTAACGCGTTAAGTCGAC
CGCCTGGGGAGTACGGCCGCAAGGTTAAAACTCAAATGAAT
TGACGGGGGCCCGCACAAGCGGTGGAGCATGTGGTTTAATT
CGATGCAACGCGAAGAACCTTACCTACTCTTGACATCCAGA
GAACTTTCCAGAGATGGATTGGTGCCTTCGGGAACTCTGAG
ACAGGTGCTGCATGGCTGTCGTCAGCTCGTGTTGTGAAATG
TTGGGTTAAGTCCCGCAACGAGCGCAACCCTTATCCTTTGT
TGCCAGCGGTCCGGCCGGGAACTCAAAGGAAACTGCCAGT
GATAAACTGGAGGAAAGGTGGGGATGACGTCAAGTCATCA
TGGCCCTTACGA
>Serratia rubidaea LCr-22 [KJ865575]
GAGCGGCAGCGGGAGGAAGCTTGCTTCCTCGCCGGCGAGCGG
CGGACGGGTGAGTAATGTCTGGGGATCTGCCCGATGGAGGGG
GATAACCACTGGAAACGGTGGCTAATACCGCATAACGTCGCA
AGACCAAAGTGGGGGACCTTCGGGCCTCACACCATCGGATGA
ACCCAGATGGGATTAGCTAGTAGGTGGGGTAATGGCTCACCT
AGGCGACGATCCCTAGCTGGTCTGAGAGGATGACCAGCCACA
CTGGAACTGAGACACGGTCCAGACTCCTACGGGAGGCAGCAG
TGGGGAATATTGCACAATGGGCGCAAGCCTGATGCAGCCATG
CCGCGTGTGTGAAGAAGGCCTTCGGGTTGTAAAGCACTTTCA
GCGAGGAGGAAGGTGGTGAGCTTAATACGTTCATCAATTGAC
GTTACTCGCAGAAGAAGCACCGGCTAACTCCGTGCCAGCAGC
CGCGGTAATACGGAGGGTGCAAGCGTTAATCGGAATTACTGG
GCGTAAAGCGCACGCAGGCGGTTTGTTAAGTCAGATGTGAAA
TCCCCGAGCTTAACTTGGGAACTGCATTTGAAACTGGCAAGC
TAGAGTCTCGTAGAGGGGGGTAGAATTCCAGGTGTAGCGGTG
AAATGCGTAGAGATCTGGAGGAATACCGGTGGCGAAGGCGGC
CCCCTGGACGAAGACTGACGCTCAGGTGCGAAAGCGTGGGGA
GCAAACAGGATTAGATACCCTGGTAGTCCACGCCGTAAACGA
TGTCGATTTGGAGGTTGTGCCCTTGAGGCGTGGCTTCCGGAGC
TAACGCGTTAAATCGACCGCCTGGGGAGTACGGCCGCAAGGT
TAAAACTCAAATGAATTGACGGGGGCCCGCACAAGCGGTGGA
GCATGTGGTTTAATTCGATGCAACGCGAAGAACCTTACCTACT
CTTGACATCCAGAGAACTTTCCAGAGATGGATTGGTGCCTTCG
GGAACTCTGAGACAGGTGCTGCATGGCTGTCGTCAGCTCGTGT
TGTGAAATGTTGGGTTAAGTCCCGCAACGAGCGCAACCCTTAT
CCTTTGTTGCCAGCGGTTCGGCCGGGAACTCAAAGGAGACTGC
CAGTGATAAACTGGAAGGAAGGTTGGGGATGACGTCAAGTCAT
CATGGGCCCTTACGAGTAGGGCTACACACTTGCTACAATGGC
CTTATACAAAGAAAAACCGA
>Serratia rubidaea BPc-1 [KJ865576]
TCGAGCGGCAGCGGGAGGAAGCTTGCTTCCTCGCCGGCGAGC
GGCGGACGGGTGAGTAATGTCTGGGGATCTGCCCGATGGAGG
GGGATAACCACTGGAAACGGTGGCTAATACCGCATAACGTCG
CAAGACCAAAGTGGGGGACCTTCGGGCCTCACACCATCGGAT
GAACCCAGATGGGATTAGCTAGTAGGTGGGGTAATGGCTCAC
CTAGGCGACGATCCCTAGCTGGTCTGAGAGGATGACCAGCCA
CACTGGAACTGAGACACGGTCCAGACTCCTACGGGAGGCAGC
AGTGGGGAATATTGCACAATGGGCGCAAGCCTGATGCAGCCA
TGCCGCGTGTGTGAAGAAGGCCTTCGGGTTGTAAAGCACTTTC
AGCGAGGAGGAAGGTGGTGAGCTTAATACGCTCATCAATTGAC
GTTACTCGCAGAAGAAGCACCGGCTAACTCCGTGCCAGCAGCC
GCGGTAATACGGAGGGTGCAAGCGTTAATCGGAATTACTGGGC
GTAAAGCGCACGCAGGCGGTTTGTTAAGTCAGATGTGAAATCC
CCGAGCTTAACTTGGGAACTGCATTTGAAACTGGCAAGCTAGA
GTCTCGTAGAGGGGGGTAGAATTCCAGGTGTAGCGGTGAAATG
CGTAGAGATCTGGAGGAATACCGGTGGCGAAGGCGGCCCCCTG
GACGAAGACTGACGCTCAGGTGCGAAAGCGTGGGGAGCAAACA
GGATTAGATACCCTGGTAGTCCACGCCGTAAACGATGTCGATTT
GGAGGTTGTGCCCTTGAGGCGTGGCTTCCGGAGCTAACGCGTTA
AATCGACCGCCTGGGGAGTACGGCCGCAAGGTTAAAACTCAAAT
GAATTGACGGGGGCCCGCACAAGCGGTGGAGCATGTGGTTTAAT
TCGATGCAACGCGAAGAACCTTACCTACTCTTGACATCCAGAGA
ACTTACCAGAGATGCTTTGGTGCCTTCGGGAACTCTGAGACAGG
TGCTGCATGGCTGTCGTCAGCTCGTGTTGTGAAATGTTGGGTTAA
GTCCCGCAACGAGCGCAACCCTTATCCTTTGTTGCCAGCGGTTCG
GCCGGGAACTCAAAGGAAACTGCCAGTGATAAACTTGGAGGAAG
GTGGGGATGACGTCAAGTCATCATGGCCCTTACGAGTAGGGCTA
CCAACGTGCTACAATGGCGTATACAAAAAGAAACGAACCTGCGA
AGGCAACCGGACCTCAAAAAGAACTCCGAATCC
>Exiguobacterium mexicanum MCb-4 [KJ865577]
GGGGGCTAAAATGCAGTCGAGCGCAGGAAATCTGCTTAACCCT
TCGGGGGGAGGTTGATGGAATGAGCGGCGGACGGTTGAGTAAC
ACGTAAAGAACCTGCCCTCCGGTCTGGGATAACTCGACAAATC
GGGGCTAATACCGGATGGGTCATCGGACCGCATGGTCCTAGGA
GGAAAGGCGCTTCGGCGTCGCCTGGGGATGGCTTTGCGGTGCA
TTAGCTAGTTGGTGGGGTAATGGCCCACCAAGGCGACGATGCA
TAGCCGACCTGAGAGGGTGATCGGCCACACTGGGACTGAGACA
CGGCCCAGACTCCTACGGGAGGCAGCAGTAGGGAATCTTCCAC
AATGGACGAAAGTCTGATGGAGCAACGCCGCGTGAACGATGAA
GGCCTTCGGGTCGTAAAGTTCTGTTGTAAGGGAAGAACAAGTGC
CGCAGGCAATGGCGGCACCTTGACGGTACCTTGCGAGAAAGCC
ACGGCTAACTACGTGCCAGCAGCCGCGGTAATACGTAGGTGGC
AAGCGTTGTCCGGAATTATTGGGCGTAAAGCGCGCGCAGGCGG
CCTCTTAAGTCTGATGTGAAAGCCCCCGGCTCAACCGGGGAGG
GCCATTGGAAACTGGGAGGCTTGAGTATAGGAGAGAAGAGTGG
AATTCCACGTGTAGCGGTGAAATGCGTAGAGATGTGGAGGAAC
ACCAGTGGCGAAGGCGACTCTTTGGCCTATAACTGACGCTGAG
GCGCGAAACGTGGGGAGCAAACANGATTAGATACCCTGGTAAT
CCACGCCGTAAACGATGAGTGCTAGGTGTTGGAGGGTTTCCGC
CTTTACTGCTGAAACTAATCATTAACAGTCCCCCGGGGATAGG
TCACAGGTTAAACT
>Burkholderia cepacia Eb-6 [KJ865578]
CGACGGCAGCACGGGTGCTTGCACCTGGTGGCGAGTGGCGAAC
GGGTGAGTAATACATCGGAACATGTCCTGTAGTGGGGGATAGC
CCGGCGAAAGCCGGATTAATACCGCATACGATCTACGGATGAA
AGCGGGGGACCTTCGGGCCTCGCGCTATAGGGTTGGCCGATGG
CTGATTAGCTAGTTGGTGGGGTAAAGGCCTACCAAGGCGACGA
TCAGTAGCTGGTCTGAGAGGACGACCAGCCACACTGGGACTGA
GACACGGCCCAGACTCCTACGGGAGGCAGCAGTGGGGAATTTT
GGACAATGGGCGAAAGCCTGATCCAGCAATGCCGCGTGTGTGA
AGAAGGCCTTCGGGTTGTAAAGCACTTTTGTCCGGAAAGAAAT
CCTTGGCTCTAATACAGTCGGGGGATGACGGTACCGGAAGAAT
AAGCACCGGCTAACTACGTGCCAGCAGCCGCGGTAATACGTAG
GGTGCGAGCGTTAATCGGAATTACTGGGCGTAAAGCGTGCGCA
GGCGGTTTGCTAAGACCGATGTGAAATCCCCGGGCTCAACCTG
GGAACTGCATTGGTGACTGGCAGGCTAGAGTATGGCAGAGGGG
GGTAGAATTCCACGTGTAGCAGTGAAATGCGTAGAGATGTGGA
GGAATACCGATGGCGAAGGCAGCCCCCTGGGCCAATACTGAC
GCTCATGCACGAAAGCGTGGGGAGCAAACAGGATTAGATACC
CTGGTAGTCCACGCCCTAAACGATGTCAACTAGTTGTTGGGGA
TTCATTTCCTTAGTAACGTAGCTAACGCGTGAAGTTGACCGCC
TGGGGAGTACGGTCGCAAGATTAAAACTCAAAGGAATTGACG
GGGACCCGCACAAGCGGTGGATGATGTGGATTAATTCGATGC
AACGCGAAAAACCTTACCTACCCTTGACATGGTCGGAATCCC
GCTGAAAGGTGGGAGTGCTCGAAAGAAAACCGGCGCACAGGT
GCTGCATGGCTGTCGTCAGCTCGTGTCGTGAGATGTTGGGTTA	
AGTCCCGCAACGAGCGCAACCTTTGTCCTTAGTTGCTACGCAA
GAACACTCTAAAGGAGACTGCCCGGTGACAAACCGGAAGGAA
GGTGGGGGATGACGTCAAGTCCTCATGGGCCCTTATGGGTAAG
GGCTTCCAACCGTCATACAATGGTTCGG
>Staphylococcus equorum BPt-5 [KJ865579]
AATGCAGTCGAGCGGACGGATAAGGGAGCTTGCTCCTTTGAAG
TTAGCGGCGGACGGGTGAGTAACACGTGGGTAACCTACCTATA
AGACTGGAATAACTTCGGGAAACCGGAGCTAATGCCGGATAAC
ATTTGGAACCGCATGGTTTCTAAAGTAAAAGATGGTTTTGCTAT
CACTTATAGATGGACCCGCGCCGTATTAGCTAGTTGGTAAGGTA
ACGGCTTACCAAGGCAACGATACGTAGCCGACCTGAGAGGGTG
ATCGGCCACACTGGAACTGAGACACGGTCCAGACTCCTACGGG
AGGCAGCAGTAGGGAATCTTCCGCAATGGACGAAAGTCTGACG
GAGCAACGCCGCGTGAGTGATGAAGGTTTTCGGATCGTAAAAC
TCTGTTATTAGGGAAGAACAAATGTGTAAGTAACTGTGCACAT
CTTGACGGTACCTAATCAGAAAGCCACGGCTAACTACGTGCC
AGCAGCCGCGGTAATACGTAGGTGGCAAGCGTTATCCGGAAT
TATTGGGCGTAAAGCGCGCGTAGGCGGTTTCTTAAGTCTGATG
TGAAAGCCCACGGCTCAACCGTGGAGGGTCATTGGAAACTGG
GAAACTTGAGTACAGAAGAGGAAAGTGGAATTCCATGTGTAG
CGGTGAAATGCGCAGAGATATGGAGGAACACCAGTGGCGAAG
GCGACTTTCTGGTCTGTAACTGACGCTGATGTGCGAAAGCGTG
GGGATCAAACAGGATTAGATACCCTGGTAGTCCACGCCGTAAA
CGATGAGTGCTAAGTGTTAGGGGGTTTCCGCCCCTTAGTGCTGC
AGCTAACGCATTAAGCACTCCGCCTGGGGAGTACGACCGCAAG
GTTGAAACTCAAAGGAATTGACGGGGACCCGCACAAGCGGTGG
AGCATGTGGTTTAATTCGAAGCAACGCGAAGAACCTTACCAAA
TCTTGACATCCTTTGAAAACTCTAGAGATAGAGCCTTCCCCTTCGG
>Staphylococcus gallinarum MSt-3 [KJ865580]
AGTCGAGCGACAGATAAGGAGCTTGCTCCTTTGACGTTAGCGGC
GGACGGGTGAGTAACACGTGGGTAACCTACCTATAAGACTGGAA
TAACTCCGGGAAACCGGGGCTAATGCCGGATAACATATAGAACC
GCATGGTTCTATAGTGAAAGATGGTTTTGCTATCACTTATAGATG
GACCCGCGCCGTATTAGCTAGTTGGTAAGGTAATGGCTTACCAA
GGCGACGATACGTAGCCGACCTGAGAGGGTGATCGGCCACACT
GGAACTGAGACACGGTCCAGACTCCTACGGGAGGCAGCAGTAG
GGAATCTTCCGCAATGGGCGAAAGCCTGACGGAGCAACGCCGC
GTGAGTGATGAAGGGTTTCGGCTCGTAAAACTCTGTTATTAGGG
AAGAACATATGTGTAAGTAACTGTGCACATCTTGACGGTACCTA
ATCAGAAAGCCACGGCTAACTACGTGCCAGCAGCCGCGGTAAT
ACGTAGGTGGCAAGCGTTATCCGGAATTATTGGGCGTAAAGCG
CGCGTAGGCGGTTTCTTAAGTCTGATGTGAAAGCCCACGGCTC
AACCGTGGAGGGTCATTGGAAACTGGGAAACTTGAGTGCAGAA
GAGGAAAGTGGAATTCCATGTGTAGCGGTGAAATGCGCAGAGA
TATGGAGGAACACCAGTGGCGAAGGCGACTTTCTGGTCTGTAA
CTGACGCTGATGTGCGAAAGCGTGGGGATCAAACAGGATTAGA
TACCCTGGTAGTCCACGCCGTAAACGATGAGTGCTAAGTGTTA
GGGGGTTTCCGCCCCTTAGTGCTGCAGCTAACGCATTAAGCAC
TCCGCCTGGGGAGTACGACCGCAAGGTTGAAACTCAAAGGAAT
TGACGGGGACCCGCACAAGCGGTGGAGCATGTGGTTTAATTCG
AAGCAACGCGAAGAACCTTACCAAATCTTGACATCCTTTGACC
ACTCTAGAGATAGAGCTTTCCCCTTCGGGGGACAAAGTGACAG
GTGGTGCATGGGTGTCGTCAGCTCGGGGCCTGGA
>Serratia rubidaea EMc-2 [KJ865581]
GAACCCAGATGGGATTAGCTAGTAGGTGGGGTAATGGCTCACCTAGGCGACGATCCCTAGCTGGTCTGAG
AGGATGACCAGCCACACTGGAACTGAGACACGGTCCAGACTCCTACGGGAGGCAGCAGTGGGGAATATTG
CACAATGGGCGCAAGCCTGATGCAGCCATGCCGCGTGTGTGAAGAAGGCCTTCGGGTTGTAAAGCACTTT
CAGCGAGGAGGAAGGTGGTGAGCTTAATACGCTCATCAATTGACGTTACTCGCAGAAGAAGCACCGGCTA
ACTCCGTGCCAGCAGCCGCGGTAATACGGAGGGTGCAAGCGTTAATCGGAATTACTGGGCGTAAAGCGCA
CGCAGGCGGTTTGTTAAGTCAGATGTGAAATCCCCGAGCTTAACTTGGGAACTGCATTTGAAACTGGCAA
GCTAGAGTCTCGTAGAGGGGGGTAGAATTCCAGGTGTAGCGGTGAAATGCGTAGAGATCTGGAGGAATAC
CGGTGGCGAAGGCGGCCCCCTGGACGAAGACTGACGCTCAGGTGCGAAAGCGTGGGGAGCAAACAGGATT
AGATACCCTGGTAGTCCACGCCGTAAACGATGTCGATTTGGAGGTTGTGCCCTTGAGGCGTGGCTTCCGG
AGCTAACGCGTTAAATCGACCGCCTGGGGAGTACGGCCGCAAGGTTAAAACTCAAATGAATTGACGGGGG
CCCGCACAAGCGGTGGAGCATGTGGTTTAATTCGATGCAACGCGAAGAACCTTACCTACTCTTGACATCC
AGAGAACTTTCCAGAGATGGATTGGTGCCTTCGGGAACTCTGAGACAGGTGCTGCATGGCTGTCGTCAGC
TCGTGTTGTGAAATGTTGGGTTAAGTCCCGCAACGAGCGCAACCCTTATCCTTTGTTGCCAGCGGTTCGG
CCGGGAACTCAAAGGAGACTGCCAGTGATAAACTGGAGGAAGGTGGGGATGACGTCA
>Bacillus anthracis Xb-6 [KJ865582]
TCGGCCACACTGGGACTGAGACACGGCCCAGACTCCTACGGGA
GGCAGCAGTAGGGAATCTTCCGCAATGGACGAAAGTCTGACGGAGCAACGCCGCGTGAGTGATGAAGGCT
TTCGGGTCGTAAAACTCTGTTGTTAGGGAAGAACAAGTGCTAGTTGAATAAGCTGGCACCTTGACGGTAC
CTAACCAGAAAGCCACGGCTAACTACGTGCCAGCAGCCGCGGTAATACGTAGGTGGCAAGCGTTATCCGG
AATTATTGGGCGTAAAGCGCGCGCAGGTGGTTTCTTAAGTCTGATGTGAAAGCCCACGGCTCAACCGTGG
AGGGTCATTGGAAACTGGGAGACTTGAGTGCAGAAGAGGAAAGTGGAATTCCATGTGTAGCGGTGAAATG
CGTAGAGATATGGAGGAACACCAGTGGCGAAGGCGACTTTCTGGTCTGTAACTGACACTGAGGCGCGAAA
GCGTGGGGAGCAAACAGGATTAGATACCCTGGTAGTCCACGCCGTAAACGATGAGTGCTAAGTGTTAGAG
GGTTTCCGCCCTTTAGTGCTGAAGTTAACGCATTAAGCACTCCGCCTGGGGAGTACGGCCGCAAGGCTGA
AACTCAAAGGAATTGACGGGGGCCCGCACAAGCGGTGGAGCATGTGGTTTAATTCGAAGCAACGCGAAGA
ACCTTACCAGGTCTTGACATCCTCTGACAACCCTAGAGATAGGGCTTCTCCTTCGGGAGCAGAGTGACAG
GTGGTGCATGGTTGTCGTCAGCTCGTGTCGTGAGATGTTGGGTTAAGTCCCGCAACGAGCGCAACCCTTG
ATCTTAGTTGCCATCATTWAGTTGGGCACTCTAAGGTGACTGCCGGTGACAAACCGGAGGAAGGTGGGGA
TGACGTCAAATCATCATGCCCCTTATGACCTGGGCTACACACGTGCTACAATGGACGGTACAAAGAGCTG
CAAGACCGCGAGGTGGAGCTAATCTCATAAAACCGTTCTCAGTTCGGA
>Arthrobacter nicotianae Lb-41 [KJ865583]
CGACGATGAAGCCCTGCTTGCAGGGTGGATTAGTGGCGAACGGGT
GAGTAACACGTGAGTAACCTGCCCCTGACTCTGGGATAAGCCCGG
GAAACTGGGTCTAATACCGGATATGACTTCCTACTGCATGGTGGGT
TGTTGAAAGATTTATCGGTGGGGGATGGACTCGCGGCCTATCAGCT
TGTTGGTGAGGTAATGGCTCACCAAGGCGACGACGGGTAGCCGGC
CTGAGAGGGTGACCGGCCACACTGGGACTGAGACACGGCCCAGAC
TCCTACGGGAGGCAGCAGTGGGGAATATTGCACAATGGGCGCAAG
CCTGATGCAGCGACGCCGCGTGAGGGATGACGGCCTTCGGGTTGT
AAACCTCTTTCAGTAGGGAAGAAGCGAAAGTGACGGTACCTGCAG
AAGAAGCGCCGGCTAACTACGTGCCAGCAGCCGCGGTAATACGTA
GGGCGCAAGCGTTATCCGGATTTATTGGGCGTAAAGAGCTCGTAGG
CGGTTTGTCGCGTCTGCCGTGAAAGTCCGAGGCTCAACCTCGGATC
TGCGGTGGGTACGGGCAGACTAGAGTGATGTAGGGGAGACTGGAAT
TCCTGGTGTAGCGGTGAAATGCGCAGATATCAGGAGGAACACCGAT
GGCGAAGGCAGGTCTCTGGGCATTTACTGACGCTGAGGAGCGAAAG
CATGGGGAGCGAACAGGATTAGATACCCTGGTAGTCCATGCCGTAA
ACGTTGGGCACTAGGTGTGGGGGACATTCCACGTTTTCCGCGCCGT
AGCTAACGCATTAAGTGCCCCGCCTGGGGAGTACGGCCGCAAGGC
TAAAACTCAAAGGAATTGACGGGGGCCCGCACAAGCGGCGGAGCA
TGCGGATTAATTCGATGCAACGCGAAGAACCTTACCAAGGCTTGAC
ATGTGCCAGACCGCTCCAGAGATGGGGTTTCCCTTCGGGGCTGGTT
CACAGGTGGTGCATGGTTGTCGTCAGCTCGTGTCGTGAGATGTTGG
GTTAAGTCCCGCAACGAGCGCAACCCTCGTTCCATGTTGCCAGCA
CGTAGTGGTGGGGACTCATGGGAGACTGCCGGGGTCAACTCGGAA
GAAAGGGGGGGATGACGTCAAATCATCATGCCCCTTATGTCTTGG
GCTTCACGCATGCTACAATGGCCGGTACAATGGGTTGCGATACTG
GGAGGTGGAACTAATCCCTAAAAAGCCGGTCTCAGTTCGGATTGG
GGTTTGCAACTCGAACCCA
>Bacillus subtilis MCb-8 [KJ865584]
GTCGAGCGGACAGATGGGAGCTTGCTCCCTGATGTTAGCGGC
GGACGGGTGAGTAACACGTGGGTAACCTGCCTGTAAGACTGG
GATAACTCCGGGAAACCGGGGCTAATACCGGATGCTTGTTTG
AACCGCATGGTTCAAACATAAAAGGTGGCTTCGGCTACCACT
TACAGATGGACCCGCGGCGCATTAGCTAGTTGGTGAGGTAAT
GGCTCACCAAGGCAACGATGCGTAGCCGACCTGAGAGGGTG
ATCGGCCACACTGGGACTGAGACACGGCCCAGACTCCTACG
GGAGGCAGCAGTAGGGAATCTTCCGCAATGGACGAAAGTCT
GACGGAGCAACGCCGCGTGAGTGATGAAGGTTTTCGGATCG
TAAAGCTCTGTTGTTAGGGAAGAACAAGTACCGTTCGAATA
GGGCGGTACCTTGACGGTACCTAACCAGAAAGCCACGGCT
AACTACGTGCCAGCAGCCGCGGTAATACGTAGGTGGCAAG
CGTTGTCCGGAATTATTGGGCGTAAAGGGCTCGCAGGCGG
TTTCTTAAGTCTGATGTGAAAGCCCCCGGCTCAACCGGGG
AGGGTCATTGGAAACTGGGGAACTTGAGTGCAGAAGAGGA
GAGTGGAATTCCACGTGTAGCGGTGAAATGCGTAGAGATG
TGGAGGAACACCAGTGGCGAAGGCGACTCTCTGGTCTGTA
ACTGACGCTGAGGAGCGAAAGCGTGGGGAGCGAACAGGAT
TAGATACCCTGGTAGTCCACGCCGTAAACGATGAGTGCTAA
GTGTTAGGGGGTTTCCGCCCCTTAGTGCTGCAGCTAACGCA
TTAAGCACTCCGCCTGGGGAGTACGGTCGCAAGACTGAAAC
TCAAAGGAATTGACGGGGGCCCGCACAAGCGGTGGAGCATG
TGGTTTAATTCGAAGCAACGCGAAGAACCTTACCAGGTCTTG
ACATCCTCTGACAATCCTAGAGATAGGACGTCCCCTTCGGGG
GCAGAATGACAGGTGGTGCATGGTTGTCGTCAGCTCGTGTCG
TGAGATGTTGGGTTAAGTCCCGCAACGAGCGCAACCCTTGAT
CTTAGTTGCCAGCATTCAGTTGGGCACTCTAAGGTGACTGCC
GGTGACAAACCGGAGGAAGGTGGGGATGACGTCAAATCATC
ATGCCCCTTATGACCTGGGCTACCACCTTGCTACAATGGACA
GAACAAAGGGCACCGAAACCCGCGAGGTTAACCAATCCCCA
AAATCTGTTTCCAGTTCGGATCCGAGTTTGGAACTCCACTGG
TGGAAACTGG
>Staphylococcus xylosus Lt-41 [KJ865585]
CGACAGATAAGGAGCTTGCTCCTTTGAAGTTAGCGGCGGACGGG
TGAGTAACACGTGGGTAACCTACCTATAAGACTGGGATAACTTC
GGGAAACCGGAGCTAATACCGGATAACATTTAGAACCGCATGGT
TCTAAAGTGAAAGATGGTTTTGCTATCACTTATAGATGGACCCGC
GCCGTATTAGCTAGTTGGTAAGGTAACGGCTTACCAAGGCGACGA
TACGTAGCCGACCTGAGAGGGTGATCGGCCACACTGGAACTGAGA
CACGGTCCAGACTCCTACGGGAGGCAGCAGTAGGGAATCTTCCGC
AATGGGCGAAAGCCTGACGGAGCAACGCCGCGTGAGTGATGAAGG
GTTTCGGCTCGTAAAACTCTGTTATTAGGGAAGAACAAATGTGTAA
GTAACTGTGCACATCTTGACGGTACCTAATCAGAAAGCCACGGCTA
ACTACGTGCCAGCAGCCGCGGTAATACGTAGGTGGCAAGCGTTATC
CGGAATTATTGGGCGTAAAGCGCGCGTAGGCGGTTTCTTAAGTCTG
ATGTGAAAGCCCACGGCTCAACCGTGGAGGGTCATTGGAAACTGG
GAAACTTGAGTGCAGAAGAGGAAAGTGGAATTCCATGTGTAGCGG
TGAAATGCGCAGAGATATGGAGGAACACCAGTGGCGAAGGCGACT
TTCTGGTCTGTAACTGACGCTGATGTGCGAAAGCGTGGGGATCAAA
CAGGATTAGATACCCTGGTAGTCCACGCCGTAAACGATGAGTGCTA
AGTGTTAGGGGGTTTCCGCCCCTTAGTGCTGCAGCTAACGCATTAA
GCACTCCGCCTGGGGAGTACGACCGCAAGGTTGAAACTCAAAGGA
ATTGACGGGGACCCGCACAAGCGGTGGAGCATGTGGTTTAATTCG
AAGCAACGCGAAGAACCTTACCAAATCTTGACATCCTTTGAAAAC
TCTAGAGATAGAGCCTTCCCCTTCGGGGGACAAAGTGACAGGTGG
TGCATGGTTGTCGTCAGCTCGTGTCGTGAAATGTTGGGTTAAGTCC
CGCAACGAGCGCAACCCTTAAGCTTAGTTGCCATCATTAAGTTGG
GCACTCTAGGTTGACTGCCGGTGACAAACCGGAGGAAAGGTGGGG
ATGACGTCAAATCATCATGCCCCTTATGATTTGGGC
>Acinetobacter calcoaceticus Eb-4 [KJ865586]
TCGAAAGGAATGCTAATACCGCATACGTCCTACGGGAGAAAGCAGGGGATCTTCGGACCTTGCGCTAATAGATGAG
CCTAAGTCGGATTAGCTAGTTGGTGGGGTAAAGGCCTACCAAGGCGACGATCTGTAGCGGGTCTGAGAGGATGATC
CGCCACACTGGGACTGAGACACGGCCCAGACTCCTACGGGAGGCAGCAGTGGGGAATATTGGACAATGGGCGCAAG
CCTGATCCAGCCATGCCGCGTGTGTGAAGAAGGCCTTATGGTTGTAAAGCACTTTAAGCGAGGAGGAGGCTACTTT
AGTTAATACCTAGAGATAGTGGACGTTACTCGCAGAATAAGCACCGGCTAACTCTGTGCCAGCAGCCGCGGTAATA
CAGAGGGTGCAAGCGTTAATCGGATTTACTGGGCGTAAAGCGCGCGTAGGCGGCTAATTAAGTCAAATGTGAAATC
CCCGAGCTTAACTTGGGAATTGCATTCGATACTGGTTAGCTAGAGTGTGGGAGAGGATGGTAGAATTCCAGGTGTA
GCGGTGAAATGCGTAGAGATCTGGAGGAATACCGATGGCGAAGGCAGCCATCTGGCCTAACACTGACGCTGAGGTG
CGAAAGCATGGGGAGCAAACAGGATTAGATACCCTGGTAGTCCATGCCGTAAACGATGTCTACTAGCCGTTGGGGC
CTTTGAGGCTTTAGTGGCGCAGCTAACGCGATAAGTAGACCGCCTGGGGAGTACGGTCGCAAGACTAAAACTCAAA
TGAATTGACGGGGGCCCGCACAAGCGGTGGAGCATGTGGTTTAATTCGATGCAACGCGAAGAACCTTACCTGGCCT
TGACATAGTAAGAACTTTCCAGAGATGGATTGGTGCCTTCGGGAACTTACATACAGGTGCTGCATGGCTGTCGTCA
GCTCGTGTCGTGAGATGTTGGGTTAAGTCCCGCAACGAGCGCAACCCTTTTCCTTATTTGCCAGCGAGTAATGTCG
GGAACTTTAAGGATACTGCCAGTGACAAACTGGAGGAAGGCGGGGACGACGTCAAGTCATCATGGCCCTTACGGCC
AGGGCTACACACGTGCTACAATGGTCGGTACAAAGGGTTGCTACCTAGCGATAGGATGCTAATCTCAAAAAGCCGA
TCGTAGTCCGGATTGGAGTCT
>Stenotrophomonas maltophilia Mc-3 [KJ865587]
AGCAGGGGATCTTCGGACCTTGCGCGATTGAATGAGCCGAT
GTCGGATTAGCTAGTTGGCGGGGTAAAGGCCCACCAAGGCGACGATCCGTAGCTGGTCTGAGAGGATGAT
CAGCCACACTGGAACTGAGACACGGTCCAGACTCCTACGGGAGGCAGCAGTGGGGAATATTGGACAATGG
GCGCAAGCCTGATCCAGCCATACCGCGTGGGTGAAGAAGGCCTTCGGGTTGTAAAGCCCTTTTGTTGGGA
AAGAAATCCAGCTGGTTAATACCCGGTTGGGATGACGGTACCCAAAGAATAAGCACCGGCTAACTTCGTG
CCAGCAGCCGCGGTAATACGAAGGGTGCAAGCGTTACTCGGAATTACTGGGCGTAAAGCGTGCGTAGGTG
GTCGTTTAAGTCCGTTGTGAAAGCCCTGGGCTCAACCTGGGAACTGCAGTGGATACTGGNCGACTAGAGT
GTGGTAGAGGGTAGCGGAATTCCTGGTGTAGCAGTGAAATGCGTAGAGATCAGGAGGAACATCCATGGCG
AAGGCAGCTACCTGGACCAACACTGACACTGAGGCACGAAAGCGTGGGGAGCAAACAGGATTAGATACCC
TGGTAGTCCACGCCCTAAACGATGCGAACTGGATGTTGGGTGCAATTTGGCACGCAGTATCGAAGCTAAC
GCGTTAAGTTCGCCGCCTGGGGAGTACGGTCGCAAGACTGAAACTCAAAGGAATTGACGGGGGCCCGCAC
AAGCGGTGGAGTATGTGGTTTAATTCGATGCAACGCGAAGAACCTTACCTGGCCTTGACATGTCGAGAAC
TTTCCAGAGATGGATTGGTGCCTTCGGGAACTCGAACACAGGTGCTGCATGGCTGTCGTCAGCTCGTGTC
GTGAGATGTTGGGTTAAGTCCCGCAACGAGCGCAACCCTTGTCCTTAGTTGCCAGCACGTAATGGTGGGA
ACTCTAAGGAGACCGCCGGTGACAAACCGGAGGAAGGTGGGGATGACGTCAAGTCATCATGGCCCTTACG
GCCAGGGCTACACACGTACTACAATGGTAGGGACAGAGGGCTGCAAGCCG
>Acinetobacter calcoaceticus Mc-4 [KJ865588]
GTAGCTTGCTACTGATCTTAGCGGCGGACGGGTGAGTAATGC
TTAGGAATCTGCCTATTAGTGGGGGACAACATTTCGAAAGGA
ATGCTAATACCGCATACGTCCTACGGGAGAAAGCAGGGGATC
TTCGGACCTTGCGCTAATAGATGAGCCTAAGTCGGATTAGCTA
GTTGGTGGGGTAAAGGCCTACCAAGGCGACGATCTGTAGCGGG
TCTGAGAGGATGATCCGCCACACTGGGACTGAGACACGGCCCA
GACTCCTACGGGAGGCAGCAGTGGGGAATATTGGACAATGGGC
GCAAGCCTGATCCAGCCATGCCGCGTGTGTGAAGAAGGCCTTA
TGGTTGTAAAGCACTTTAAGCGAGGAGGAGGCTACTTTAGTTAA
TACCTAGAGATAGTGGACGTTACTCGCAGAATAAGCACCGGCTA
ACTCTGTGCCAGCAGCCGCGGTAATACAGAGGGTGCAAGCGTTA
ATCGGATTTACTGGGCGTAAAGCGCGCGTAGGCGGCTAATTAAG
TCAAATGTGAAATCCCCGAGCTTAACTTGGGAATTGCATTCGAT
ACTGGTTAGCTAGAGTGTGGGAGAGGATGGTAGAATTCCAGGTG
TAGCGGTGAAATGCGTAGAGATCTGGAGGAATACCGATGGCGAA
GGCAGCCATCTGGCCTAACACTGACGCTGAGGTGCGAAAGCATG
GGGAGCAAACAGGATTAGATACCCTGGTAGTCCATGCCGTAAAC
GATGTCTACTAGCCGTTGGGGCCTTTGAGGCTTTAGTGGCGCAGC
TAACGCGATAAGTAGACCGCCTGGGGAGTACGGTCGCAAGACTA
AAACTCAAATGAATTGACGGGGGCCCGCACAAGCGGTGGAGCAT
GTGGTTTAATTCGATGCAACGCGAAGAACCTTACCTGGCCTTGAC
ATAGTAAGAACTTTCCAGAGATGGATTGGTGCCTTCGGGAACTTA
CATACAGGTGCTGCATGGCTGTCGTCAGCTCGTGTCGTGAGATGT
TGGGTTAAGTCCCGCAACGAGCGCAACCCTTTTCCTTATTTGCCA
GCGAGTAATGTCGGGAACTTTAAGGATACTGCCAGTGACAAACTG
GAGGAAGGCGGGGACAACGTCAAGTCATCATGGCCCTTACGGCCA
GGGCTACCCACGTGCTACAATGGTCCGTACAAAGGGTTGCTACCT
AGCG
>Bacillus cereus MSt-8 [KJ865589]
TACATGCAGTCGAGCGAATGGATTAGAGCTTGCTCTTGTGAAGT
TAGCGGCGGACGGTGTGAGTAACACGTGGGTAACCTGCCCATA
ACAGTGGGATAACTCCGGGAAACGGGGGCTAATACCGGATAAC
ATTTTGAACCGCGTGGTTCGAAATTGAAGGGGGGCTTCGGCTGT
CACTTATGGATGGACCCGCGTCACATTATCTATTTGGAGAGGTA
GCGGCTCACCAGGGCAACTATGCATACCACACCTGAGAGGGTG
ATCGGCCACTGTGGGACTGACACACGGCCCACACTCCTACGGG
AGGCAGCAGTAGGGAATCTTCCGCAATGGACGAAAGTCTGACA
GAACAACGCCGCGTGAGTGATGAGGGTTTTCAGCTCGTAAATC
TCTGTTGTTAGGGAAGAACAAGTGCTACTTGAATAAGGTGGCA
CCTTGACGGCACCTAACCAGAAAGCCACGGCTAACTACGTGC
CAGCAGCCGCGGTAATACATATGTGGCAAGCGTTATCCAGAA
TTATTGGGCGTAAAGCGCGCGCAGGTGGTTTCTTAAGTCAGAT
GTGAAAGCCCACGGCTCAACCGGGGAGGGTCAGTGGAAACTG
GGACACTTGAGTGCAGAAGAAGAGAGTGGAATTCCATGTGTA
GCGGTGATATGCATAGATATGTAGAAGAACACCAGTGGCAAA
CGACACTCTCTGGTCTGTCACTGACTCTGAAGCGCGAAAGCG
TGGAGAGCACACGAGATTATATACTCTGGTAGTCCACGCCGT
ACACTATGAGTGCTAAGTGTTAGAGGGTTTCCGCCCTTTAGT
GCTGAAGTTAACGCATTAAGCACTCCGCCTGGAGAGTACGG
CCGCAAGTCTGACTCTCAGGGGAATTGACGGGCGCCCGCAC
AAGCGGTAGAACATGTGGTTTAATTCAAAGCAACGCAAAGA
ACCTTACCAGGTCTTGACATCCTCTGAACACTCTAGATATA
GGGCTTCCCCTTCGGGAACAGAGTGACGGGTGGCGCATGGT
TGTCCACACCTCGTGTCGAGAGATGTGGGTTAAGTCCCAAA
CGAGCGCACCCTTGATCTTAGTCCCCATATTTATTGGGCAC
TCAAGGGGACTCCGGTGAAAACCGGAAAAAGGGGGGAAGA
CTCAAATCATCTGCCCTTTAACCCTGGGCTACCCCGTGCTA
AATGGAAGGAACAAAGGCTCCAAACCCCGAGGTGAACAAA
CCCAAAAACCGTTCAATTCGAAT
>Staphylococcus warneri MSc-5 [KJ865590]
CGCATGGTTCAATAGTGAAAGGCGGCTTTGCTGTCACTTATAGATG
GATCCGCGCCGTATTAGCTAGTTGGTAAGGTAACGGCTTACCAAGGCAACGATACGTAGCCGACCTGAGA
GGGTGATCGGCCACACTGGAACTGAGACACGGTCCAGACTCCTACGGGAGGCAGCAGTAGGGAATCTTCC
GCAATGGGCGAAAGCCTGACGGAGCAACGCCGCGTGAGTGATGAAGGTCTTCGGATCGTAAAACTCTGTT
ATCAGGGAAGAACAAATGTGTAAGTAACTGTGCACATCTTGACGGTACCTGATCAGAAAGCCACGGCTAA
CTACGTGCCAGCAGCCGCGGTAATACGTAGGTGGCAAGCGTTATCCGGAATTATTGGGCGTAAAGCGCGC
GTAGGCGGTTTTTTAAGTCTGATGTGAAAGCCCACGGCTCAACCGTGGAGGGTCATTGGAAACTGGAAAA
CTTGAGTGCAGAAGAGGAAAGTGGAATTCCATGTGTAGCGGTGAAATGCGCAGAGATATGGAGGAACACC
AGTGGCGAAGGCGACTTTCTGGTCTGTAACTGACGCTGATGTGCGAAAGCGTGGGGATCAAACAGGATTA
GATACCCTGGTAGTCCACGCCGTAAACGATGAGTGCTAAGTGTTAGGGGGTTTCCGCCCCTTAGTGCTGC
AGCTAACGCATTAAGCACTCCGCCTGGGGAGTACGACCGCAAGGTTGAAACTCAAAGGAATTGACGGGGA
CCCGCACAAGCGGTGGAGCATGTGGTTTAATTCGAAGCAACGCGAAGAACCTTACCAAATCTTGACATCC
TTTGACCGCTCTAGAGATAGAGTCTTCCCCTTCGGGGGACAAAGTGACAGGTGGTGCATGGTTGTCGTCA
GCTCGTGTCGTGAGATGTTGGGTTAAGTCCCGCAACGAGCGCAACCCTTAAGCTTAGTTGCCATCATTAA
GTTGGGCACTCTAAGTTGACTGCCGGTGACAAACCGGAGGAAGGTGGGGATGACGTCAAAT
>Staphylococcus aureus BPb-5 [KJ865591]
GAGCGACGGACGAGAAGCTTGCTTCTCTGATGTTAGCGGCGGA
CGGGTGAGTAACACGTGGATAACCTACCTATAAGACTGGGATA
ACTTCGGGAAACCGGAGCTAATACCGGATAATATTTTGAACCG
CATGGTTCAAAAGTGAAAGACGGTCTTGCTGTCACTTATAGAT
GGATCCGCGCTGCATTAGCTAGTTGGTAAGGTAACGGCTTACC
AAGGCAACGATGCATAGCCGACCTGAGAGGGTGATCGGCCAC
ACTGGAACTGAGACACGGTCCAGACTCCTACGGGAGGCAGCA
GTAGGGAATCTTCCGCAATGGGCGAAAGCCTGACGGAGCAAC
GCCGCGTGAGTGATGAAGGTCTTCGGATCGTAAAACTCTGTTA
TTAGGGAAGAACATATGTGTAAGTAACTGTGCACATCTTGACG
GTACCTAATCAGAAAGCCACGGCTAACTACGTGCCAGCAGCC
GCGGTAATACGTAGGTGGCAAGCGTTATCCGGAATTATTGGGC
GTAAAGCGCGCGTAGGCGGTTTTTTAAGTCTGATGTGAAAGCC
CACGGCTCAACCGTGGAGGGTCATTGGAAACTGGAAAACTTGA
GTGCAGAAGAGGAAAGTGGAATTCCATGTGTAGCGGTGAAATG
CGCAGAGATATGGAGGAACACCAGTGGCGAAGGCGACTTTCTG
GTCTGTAACTGACGCTGATGTGCGAAAGCGTGGGGATCAAACA
GGATTAGATACCCTGGTAGTCCACGCCGTAAACGATGAGTGCT
AAGTGTTAGGGGGTTTCCGCCCCTTAGTGCTGCAGCTAACGCA
TTAAGCACTCCGCCTGGGGAGTACGACCGCAAGGTTGAAACTC
AAAAGGAATTGACGGGGGACCCGCACAAGCCGGTGGAGCATGT
GGTTTAATTCGAAGCAACGCGAAGAACCTTACCAAATCTTGACA
TCCTTTGACAACTCCAGAAGAAAAAGCCTTCCCCTTCCGGGGGA
CAAAGTTGACAGGTGGTTGCATGGTTTGTCCTCCACCTCGTGTCC
TGGAGAATGTTGGGGTTAAGTTCCC
>Staphylococcus arlettae MCb-3 [KJ865592]
CGAGCGAACAGATAAGGAGCTTGCTCCTTTGACGTTAGCGGC
GGACGGGTGAGTAACACGTGGGTAACCTACCTATAAGACTGG
AATAACTCCGGGAAACCGGGGCTAATGCCGGATAACATTTAG
AACCGCATGGTTCTAAAGTGAAAGATGGTTTTGCTATCACTTA
TAGATGGACCCGCGCCGTATTAGCTAGTTGGTAAGGTAATGGC
TTACCAAGGCAACGATACGTAGCCGACCTGAGAGGGTGATCGG
CCACACTGGAACTGAGACACGGTCCAGACTCCTACGGGAGGCA
GCAGTAGGGAATCTTCCGCAATGGGCGAAAGCCTGACGGAGCA
ACGCCGCGTGAGTGATGAAGGGTTTCGGCTCGTAAAACTCTGTT
ATTAGGGAAGAACAAACGTGTAAGTAACTGTGCACGTCTTGACG
GTACCTAATCAGAAAGCCACGGCTAACTACGTGCCAGCAGCCGC
GGTAATACGTAGGTGGCAAGCGTTATCCGGAATTATTGGGCGTAA
AGCGCGCGTAGGCGGTTTCTTAAGTCTGATGTGAAAGCCCACGGC
TCAACCGTGGAGGGTCATTGGAAACTGGGAGACTTGAGTGCAGAA
GAGGAAAGTGGAATTCCATGTGTAGCGGTGAAATGCGCAGAGATA
TGGAGGAACACCAGTGGCGAAGGCGACTTTCTGGTCTGTAACTGA
CGCTGATGTGCGAAAGCGTGGGGATCAAACAGGATTAGATACCCT
GGTAGTCCACGCCGTAAACGATGAGTGCTAAGTGTTAGGGGGTTT
CCGCCCCTTAGTGCTGCAGCTAACGCATTAAGCACTCCGCCTGGG
GAGTACGACCGCAAGGTTGAAACTCAAAGGAATTGACGGGGACCC
GCACAAGCGGTGGAGCATGTGGTTTAATTCGAAGCAACGCGAAGA
ACCTTACCAAATCTTGACATCCTTTGACCACTCTAGAGATAGAGTT
TTCCCCTTCGGGGGACAAAGTGACAGGTGGTGCATGGTTGTCGTCA
GCTCGTGTCGTGAGATGTTGGGTTAAGTCCCGCAACGAGCGCAACC
CTTAAACTTAGTTGCCAGCATTTAGTTGGGCACTCTAGGTTGACTGC
CGGTGACAAACCGGAAGGAAGGTGGGGATGACGTCAAATCATCATG
CCCCTTATGATTTGGGCTACCACCGTGCTACAATGGA
>Acinetobacter bouvetii EMt-1 [KJ865593]
TACCTGACCTAGCGGCGGACGGGTGAGTAATGCTTAGGAATCT
GCCTATTAGTGGGGGACAACATTCCGAAAGGAATGCTAATACC
GCATACGCCCTACGGGGGAAAGCAGGGGATCTTCGGACCTTGC
GCTAATAGATGAGCCTAAGTCAGATTAGCTAGTTGGTGGGGTAA
AGGCCTACCAAGGCGACGATCTGTAGCGGGTCTGAGAGGATGAT
CCGCCACACTGGGACTGAGACACGGCCCAGACTCCTACGGGAGG
CAGCAGTGGGGAATATTGGACAATGGGCGAAAGCCTGATCCAGC
CATGCCGCGTGTGTGAAGAAGGCCTTTTGGTTGTAAAGCACTTTA
AGCGAGGAGGAGGCTACCGAGATTAATACTCTTGGATAGTGGAC
GTTACTCGCAGAATAAGCACCGGCTAACTCTGTGCCAGCAGCCG
CGGTAATACAGAGGGTGCGAGCGTTAATCGGATTTACTGGGCGT
AAAGCGTGCGTAGGCGGCTTTTTAAGTCGGATGTGAAATCCCTG
AGCTTAACTTAGGAATTGCATTCGATACTGGGAAGCTAGAGTAT
GGGAGAGGATGGTAGAATTCCAGGTGTAGCGGTGAAATGCGTAG
AGATCTGGAGGAATACCGATGGCGAAGGCAGCCATCTGGCCTAA
TACTGACGCTGAGGTACGAAAGCATGGGGAGCAAACAGGATTAG
ATACCCTGGTAGTCCATGCCGTAAACGATGTCTACTAGCCGTTGG
GGCCTTTGAGGCTTTAGTGGCGCAGCTAACGCGATAAGTAGACCG
CCTGGGGAGTACGGTCGCAAGACTAAAACTCAAATGAATTGACGG
GGGCCCGCACAAGCGGTGGAGCATGTGGTTTAATTCGATGCAACG
CGAAGAACCTTACCTGGTCTTGACATAGTAAGAACTTTCCAGAGA
TGGATTGGTGCCTTCGGGAACTTACATACAGGTGCTGCATGGCTG
TCGTCAGCTCGTGGCCTGGAGATGTTGGGGTTAAGTCCCGCCACC
GAGCGCAACCCTTTTTCCTTAATTTGCCAGCGGGTTAAACCCGGG
AACTTTAAAGGATCCTGCCAGTGACAAACTGGAAGGAA
>Bacillus cereus Eb-9 [KJ865594]
CAGTCGAGCGATGGATTAAGAGCTTGCTCTTATGAAGTTAGC
GGCGGACGGGTGAGTAACACGTGGGTAACCTGCCCATAAGA
CTGGGATAACTCCGGGAAACCGGGGCTAATACCGGATAACA
TTTTGAACCGCATGGTTCGAAATTGAAAGGCGGCTTCGGCTG
TCACTTATGGATGGACCCGCGTCGCATTAGCTAGTTGGTGAG
GTAACGGCTCACCAAGGCAACGATGCGTAGCCGACCTGAGA
GGGTGATCGGCCACACTGGGACTGAGACACGGCCCAGACTC
CTACGGGAGGCAGCAGTAGGGAATCTTCCGCAATGGACGAA
AGTCTGACGGAGCAACGCCGCGTGAGTGATGAAGGCTTTCG
GGTCGTAAAACTCTGTTGTTAGGGAAGAACAAGTGCTAGTT
GAATAAGCTGGCACCTTGACGGTACCTAACCAGAAAGCCA
CGGCTAACTACGTGCCAGCAGCCGCGGTAATACGTAGGTG
GCAAGCGTTATCCGGAATTATTGGGCGTAAAGCGCGCGCA
GGTGGTTTCTTAAGTCTGATGTGAAAGCCCACGGCTCAAC
CGTGGAGGGTCATTGGAAACTGGGAGACTTGAGTGCAGAA
GAGGAAAGTGGAATTCCATGTGTAGCGGTGAAATGCGTAG
AGATATGGAGGAACACCAGTGGCGAAGGCGACTTTCTGGT
CTGTAACTGACACTGAGGCGCGAAAGCGTGGGGAGCAAAC
AGGATTAGATACCCTGGTAGTCCACGCCGTAAACGATGAG
TGCTAAGTGTTAGAGGGTTTCCGCCCTTTAGTGCTGAAGTT
AACGCATTAAGCACTCCGCCTGGGGAGTACGGCCGCAAGG
CTGAAACTCAAAGGAATTGACGGGGGCCCGCACAAGCGGT
GGAGCATGTGGTTTAATTCGAAGCAACGCGAAGAACCTTA
CCAGGTCTTGACATCCTCTGACAACCCTAGAGATAGGGCT
TCTCCTTCGGGAGCAGAGTGACAGGTGGTGCATGGTTGTC
GTCAGCTCGTGTCGTGAGATGTTGGGTTAAGTCCCGCAAC
GAGCGCAACCCTTGATCTTAGTTGCCATCATTTAGTTGGG
CACTCTAAGGTGACTGCCGGTGACAAACCGAAGGAAGGT
GGGGATGACGTCAAATCATCATGCCCCTTATGACCTGGG
CTACCACCGTGCTACAATGGACGGTACAAAGAGCTGCAA
GACCGCGAGGTGGAAC
>Bacillus subtilis Lb-61 [KJ865595]
CAGATGGGAGCTTGCTCCCTGATGTTAGCGGCGGACGGGTG
AGTAACACGTGGGTAACCTGCCTGTAAGACTGGGATAACTC
CGGGAAACCGGGGCTAATACCGGATGCTTGTTTGAACCGCA
TGGTTCAAACATAAAAGGTGGCTTCGGCTACCACTTACAGA
TGGACCCGCGGCGCATTAGCTAGTTGGTGAGGTAACGGCTC
ACCAAGGCAACGATGCGTAGCCGACCTGAGAGGGTGATCGG
CCACACTGGGACTGAGACACGGCCCAGACTCCTACGGGAGG
CAGCAGTAGGGAATCTTCCGCAATGGACGAAAGTCTGACGG
AGCAACGCCGCGTGAGTGATGAAGGTTTTCGGATCGTAAAG
CTCTGTTGTTAGGGAAGAACAAGTACCGTTCGAATAGGGCG
GTACCTTGACGGTACCTAACCAGAAAGCCACGGCTAACTAC
GTGCCAGCAGCCGCGGTAATACGTAGGTGGCAAGCGTTGTC
CGGAATTATTGGGCGTAAAGGGCTCGCAGGCGGTTTCTTAA
GTCTGATGTGAAAGCCCCCGGCTCAACCGGGGAGGGTCATT
GGAAACTGGGGAACTTGAGTGCAGAAGAGGAGAGTGGAATT
CCACGTGTAGCGGTGAAATGCGTAGAGATGTGGAGGAACAC
CAGTGGCGAAGGCGACTCTCTGGTCTGTAACTGACGCTGAG
GAGCGAAAGCGTGGGGAGCGAACAGGATTAGATACCCTGGT
AGTCCACGCCGTAAACGATGAGTGCTAAGTGTTAGGGGGTTT
CCGCCCCTTAGTGCTGCAGCTAACGCATTAAGCACTCCGCCT
GGGGAGTACGGTCGCAAGACTGAAACTCAAAGGAATTGACGG
GGGCCCGCACAAGCGGTGGAGCATGTGGTTTAATTCGAAGCA
ACGCGAAGAACCTTACCAGGTCTTGACATCCTCTGACAATCC
TAGAGATAGGACGTCCCCTTCGGGGGCAGAGTGACAGGTGGT
GCATGGTTGTCGTCANCTCGTGTCCTGAAATGTTGGGTTAAGT
CCCGCAACGAGCGCAACCCTTGATCTTAATTGCCAGCATTCA
GTTGGGCACTCTAAGGTGACTGCCGGTGACAAACCGGAGGAA
GGTGGGGATGACGTCAAATCATCATGCCCCTTATGACCTGGG
CTACACCCGGGCTTC
>Bacillus cereus MSb-3 [KJ865596]
TACATGCAGTCGAGCGGATGATTAGAGCTTGCTCCTGTGAA
GTTAGCGGCGGACGGGTGAGTAACACGTGGGAAACCTGCC
CATAACAGTGGGTATAACTCCGGGAAACCGGGGCTAATAC
CGAGATAAGATTTTGAACCGCGTGGTTCAAAATTGAAGGG
GGGTTTTCGGCTGTCACTTATGGATGGACCCGCGTCACAT
TATCTATTTGGAGAGGTAACGGCTCACCAGGGCAACTATG
CATACCCCACCTGAGAGGGTGATCGGCCACTCTGGCAGTG
ACACACGGCCCACACTCCTACGGGAGGCAGCAGTGGGGAA
TCTTCCGCAGTGGACGAAAGTCTGACAGAACAACGCCGCG
TGAGTGATGAGGGCTTTCAGGTCGTAAATCTCTGGTGTTAG
GGAAGAACATGTGCTACTTGAATAAGCTGGCACCGTGACG
GTACCTAACCAGAAAGCCACGGCTAACTACGTGCCAGCAG
CCGCGGAAATACATATGTGGCAAGCGTTATCCAGAATTATT
GCGCGTAAAGCGCGCGCGCGTGGTCTCTTAAGTCAGATGTG
AAAGCCCACGGCTCAACCGTAGAGGGTCATTGAAAACTGGG
ACACTTGAGTGCAGAAGAAGAGAGTGGAATTCCATGTGTAG
CGGTGAAATGCATAGATATATAGAAGAACACCAGTGGCAAA
CGAGACTCTCTGGTCTGTAACTGACTCTGAAGCGCGAAAGC
GTGGAGAGCAAACAAGATTATATACCGTGATAGTCCACGCC
GTACACTATGAGTGCTAAGTGATAGAGGGTCTCCGCCCTTT
AGTGCTGAAGTTCACGCATTACGCACTCCGTCTGGAGAGTA
CGGCCGCAAGTCTGACACTCAGGGGAAGTGACGGGGGCCC
GCACAAGCTGTAGAACATGTGTTTTAATTCAAAACCACGCA
AAAAACCTTACCGGGTCTTGACATCCTCTGAACACCCTAGA
TATAGGGTTTCCCCTTCGGGAACAGAGTCACGGGTGGCGCA
TGGTTGTCCACCCCTCGTGTCGAGAAATGTGGGTTAAGTCC
CGACACGAGCACACCCTTGATCTTATTCCCATTTTTATTGG
GCCCTCAAGGGCACTCCCGGTGAAAACCGGGAAAAGGGGG
GATAGACTCAAATCATCTGCCCCTTAAAGCCTGGGCTAACA
CGTGCTAAATGGACGGAAA
>Staphylococcus xylosus Xt-1 [KJ865597]
GTCGAGCGAACAGATAAGGAGCTTGCTCCTTTGAAGTTAGC
GGCGGACGGGTGAGTAACACGTGGGTAACCTACCTATAAGA
CTGGGATAACTTCGGGAAACCGGAGCTAATACCGGATAACA
TTTAGAACCGCATGGTTCTAAAGTGAAAGATGGTTTTGCTAT
CACTTATAGATGGACCCGCGCCGTATTAGCTAGTTGGTAAGG
TAACGGCTTACCAAGGCGACGATACGTAGCCGACCTGAGAG
GGTGATCGGCCACACTGGAACTGAGACACGGTCCAGACTCC
TACGGGAGGCAGCAGTAGGGAATCTTCCGCAATGGGCGAAA
GCCTGACGGAGCAACGCCGCGTGAGTGATGAAGGGTTTCGG
CTCGTAAAACTCTGTTATTAGGGAAGAACAAATGTGTAAGTA
ACTGTGCACATCTTGACGGTACCTAATCAGAAAGCCACGGCT
AACTACGTGCCAGCAGCCGCGGTAATACGTAGGTGGCAAGCG
TTATCCGGAATTATTGGGCGTAAAGCGCGCGTAGGCGGTTTCT
TAAGTCTGATGTGAAAGCCCACGGCTCAACCGTGGAGGGTCAT
TGGAAACTGGGAAACTTGAGTGCAGAAGAGGAAAGTGGAATTC
CATGTGTAGCGGTGAAATGCGCAGAGATATGGAGGAACACCAG
TGGCGAAGGCGACTTTCTGGTCTGTAACTGACGCTGATGTGCGA
AAGCGTGGGGATCAAACAGGATTAGATACCCTGGTAGTCCACGC
CGTAAACGATGAGTGCTAAGTGTTAGGGGGTTTCCGCCCCTTAGT
GCTGCAGCTAACGCATTAAGCACTCCGCCTGGGGAGTACGACCG
CAAGGTTGAAACTCAAAGGAATTGACGGGGACCCGCACAAGCGG
TGGAGCATGTGGTTTAATTCGAAGCAACGCGAAGAACCTTACCAA
ATCTTGACATCCTTTGAAAACTCTAGAGATAGAGCCTTCCCCTTC
GGGGGACAAAGTGACAGGTGGTGCATGGTTGTCGTCAGCTCGTGT
CGTGAGATGTTGGGTTAAGTCCCGCAACGAGCGCAACCCTTAAGC
TTAGTTGCCATCATTAAGTTGGGCACCCTAGGTTGACTGCCGGTGA
CAAACCGGAAGAAAGGTGGGGATGACGTCAAAT
>Bacillus cereus LCw-22 [KJ865598]
CAGTCGAGCGATGGATTAAGAGCTTGCTCTTATGAAGTTAGC
GGCGGACGGGTGAGTAACACGTGGGTAACCTGCCCATAAGA
CTGGGATAACTCCGGGAAACCGGGGCTAATACCGGATAACA
TTTTGAACCGCATGGTTCGAAATTGAAAGGCGGCTTCGGCTG
TCACTTATGGATGGACCCGCGTCGCATTAGCTAGTTGGTGAG
GTAACGGCTCACCAAGGCAACGATGCGTAGCCGACCTGAGA
GGGTGATCGGCCACACTGGGACTGAGACACGGCCCAGACTC
CTACGGGAGGCAGCAGTAGGGAATCTTCCGCAATGGACGAA
AGTCTGACGGAGCAACGCCGCGTGAGTGATGAAGGCTTTCG
GGTCGTAAAACTCTGTTGTTAGGGAAGAACAAGTGCTAGTT
GAATAAGCTGGCACCTTGACGGTACCTAACCAGAAAGCCA
CGGCTAACTACGTGCCAGCAGCCGCGGTAATACGTAGGTG
GCAAGCGTTATCCGGAATTATTGGGCGTAAAGCGCGCGCA
GGTGGTTTCTTAAGTCTGATGTGAAAGCCCACGGCTCAAC
CGTGGAGGGTCATTGGAAACTGGGAGACTTGAGTGCAGAA
GAGGAAAGTGGAATTCCATGTGTAGCGGTGAAATGCGTAG
AGATATGGAGGAACACCAGTGGCGAAGGCGACTTTCTGGT
CTGTAACTGACACTGAGGCGCGAAAGCGTGGGGAGCAAAC
AGGATTAGATACCCTGGTAGTCCACGCCGTAAACGATGAG
TGCTAAGTGTTAGAGGGTTTCCGCCCTTTAGTGCTGAAGTT
AACGCATTAAGCACTCCGCCTGGGGAGTACGGCCGCAAGG
CTGAAACTCAAAGGAATTGACCGGGGGCCCGCACAAGCGG
TGGGAGCATGTGGGTTTAATTCGAAGCAACGCGAAGGAAC
CTTACCAGGTCTTTGACATCCTCCTGACAACCCCTAAAAG
ATAGGGGCTTCTCCTTCCGGAAGCAAAAGGGACAGGTGG
GGGCATGG
>Lysinibacillus fusiformis Xc-7 [KJ865599]
TCCTTTGACGTTAGCGGCGGACGGGTGAGTAACACGTGGGCA
ACCTACCCTATAGTTTGGGATAACTCCGGGAAACCGGGGCTA
ATACCGAATAATCTCTTTTGCTTCATGGTGAAAGACTGAAAG
ACGGTTTCGGCTGTCGCTATAGGATGGGCCCGCGGCGCATTA
GCTAGTTGGTGAGGTAACGGCTCACCAAGGCGACGATGCGTA
GCCGACCTGAGAGGGTGATCGGCCACACTGGGACTGAGACAC
GGCCCAGACTCCTACGGGAGGCAGCAGTAGGGAATCTTCCAC
AATGGGCGAAAGCCTGATGGAGCAACGCCGCGTGAGTGAAGA
AGGTTTTCGGATCGTAAAACTCTGTTGTAAGGGAAGAACAAGT
ACAGTAGTAACTGGCTGTACCTTGACGGTACCTTATTAGAAAG
CCACGGCTAACTACGTGCCAGCAGCCGCGGTAATACGTAGGT
GGCAAGCGTTGTCCGGAATTATTGGGCGTAAAGCGCGCGCAG
GCGGTCCTTTAAGTCTGATGTGAAAGCCCACGGCTCAACCGT
GGAGGGTCATTGGAAACTGGGGGACTTGAGTGCAGAAGAGGA
AAGTGGAATTCCAAGTGTAGCGGTGAAATGCGTAGAGATTTGG
AGGAACACCAGTGGCGAAGGCGACTTTCTGGTCTGTAACTGAC
GCTGAGGCGCGAAAGCGTGGGGAGCAAACAGGATTAGATACCC
TGGTAGTCCACGCCGTAAACGATGAGTGCTAAGTGTTAGGGGGT
TTCCGCCCCTTAGTGCTGCAGCTAACGCATTAAGCACTCCGCCT
GGGGAGTACGGTCGCAAGACTGAAACTCAAAGGAATTGACGGG
GGCCCGCACAAGCGGTGGAGCATGTGGTTTAATTCGAAGCAAC
GCGAAGAACCTTACCAGGTCTTGACATCCCGTTGACCACTGTA
GAGATATAGTTTCCCCTTCGGGGGCAACGGTGACAGGTGGTGC
ATGGTTGTCGTCAGCTCGGGTCCGGGAGATGTTGGGGTTAAGT
CCCGCCAACGAACCGCAACCCTTGGATCTTAGTTTGCCATCAT
TTTAGTTGGGGCACTCTAAGGTGGACTGCCCGGTGACAAACCG
GAAGGAAGGGGGGGGATGGACGTCAAATACATCATGGCCCCTT
AATGACCTGGGGCTAAC
>Staphylococcus xylosus MSt-1 [KJ865600]
GCAAGTCGAGCGACAGATAAGGAGCTTGCTCCTTTGAAGTTA
GCGGCGGACGGGTGAGTAACACGTGGGTAACCTACCTATAAG
ACTGGGATAACTTCGGGAAACCGGAGCTAATACCGGATAACA
TTTAGAACCGCATGGTTCTAAAGTGAAAGATGGTTTTGCTATC
ACTTATAGATGGACCCGCGCCGTATTAGCTAGTTGGTAAGGTA
ACGGCTTACCAAGGCGACGATACGTAGCCGACCTGAGAGGGT
GATCGGCCACACTGGAACTGAGACACGGTCCAGACTCCTACG
GGAGGCAGCAGTAGGGAATCTTCCGCAATGGGCGAAAGCCTG
ACGGAGCAACGCCGCGTGAGTGATGAAGGGTTTCGGCTCGTA
AAACTCTGTTATTAGGGAAGAACAAATGTGTAAGTAACTGTG
CACATCTTGACGGTACCTAATCAGAAAGCCACGGCTAACTAC
GTGCCAGCAGCCGCGGTAATACGTAGGTGGCAAGCGTTATCC
GGAATTATTGGGCGTAAAGCGCGCGTAGGCGGTTTCTTAAGT
CTGATGTGAAAGCCCACGGCTCAACCGTGGAGGGTCATTGGA
AACTGGGAAACTTGAGTGCAGAAGAGGAAAGTGGAATTCCAT
GTGTAGCGGTGAAATGCGCAGAGATATGGAGGAACACCAGTG
GCGAAGGCGACTTTCTGGTCTGTAACTGACGCTGATGTGCGA
AAGCGTGGGGATCAAACAGGATTAGATACCCTGGTAGTCCAC
GCCGTAAACGATGAGTGCTAAGTGTTAGGGGGTTTCCGCCCC
TTAGTGCTGCAGCTAACGCATTAAGCACTCCGCCTGGGGAGT
ACGACCGCAAGGTTGAAACTCAAAGGAATTGACGGGGACCC
GCACAAGCGGTGGAGCATGTGGTTTAATTCGAAGCAACGCG
AAGAACCTTACCAAATCTTGACATCCTTTGAAAACTCTAGA
GATAGAGCCTTCCCCTTCGGGGGACAAAGTGACAGGTGGTG
CATGGTTGTCGTCAGCTCGTGTCGTGAGATGTTGGGTTAAGT
CCCGCAACGAGCGCAACCCTTAAGCTTAGTTGCCATCATTA
AGTTG
>Klebsiella pneumoniae Eb-1 [KJ865601]
GATGTGCCCAGATGGGATTAGCTAGTAGGTGGGGTAACGGCTCACCTAGGCGACGATCCCTAGCTGGTCTGAGAGGATGACCA
GCCACACTGGAACTGAGACACGGTCCAGACTCCTACGGGAGGCAGCAGTGGGGAATATTGCACAATGGGCGCAAGCCTGATGC
AGCCATGCCGCGTGTGTGAAGAAGGCCTTCGGGTTGTAAAGCACTTTCAGCGGGGAGGAAGGCGATRAGGTTAATAACCTYRT
CGATTGACGTTACCCGCAGAAGAAGCACCGGCTAACTCCGTGCCAGCAGCCGCGGTAATACGGAGGGTGCAAGCGTTAATCGG
AATTACTGGGCGTAAAGCGCACGCAGGCGGTCTGTCAAGTCGGATGTGAAATCCCCGGGCTCAACCTGGGAACTGCATTCGAA
ACTGGCAGGCTAGAGTCTTGTAGAGGGGGGTAGAATTCCAGGTGTAGCGGTGAAATGCGTAGAGATCTGGAGGAATACCGGTG
GCGAAGGCGGCCCCCTGGACAAAGACTGACGCTCAGGTGCGAAAGCGTGGGGAGCAAACAGGATTAGATACCCTGGTAGTCCA
CGCCGTAAACGATGTCGATTTGGAGGTTGTGCCCTTGAGGCGTGGCTTCCGGAGCTAACGCGTTAAATCGACCGCCTGGGGAG
TACGGCCGCAAGGTTAAAACTCAAATGAATTGACGGGGGCCCGCACAAGCGGTGGAGCATGTGGTTTAATTCGATGCAACGCG
AAGAACCTTACCTGGTCTTGACATCCACAGAACTTTCCAGAGATGGATTGGTGCCTTCGGGAACTGTGAGACAGGTGCTGCAT
GGCTGTCGTCAGCTCGTGTTGTGAAATGTTGGGTTAAGTCCCGCAACGAGCGCAACCCTTATCCTTTGTTGCCAGCGGTTAGG
CCGG
>Serratia rubidaea Mc-2 [KJ8655602]
TCGAGCGGCAGCGGGAGGAAGCTTGCTTCCTCGCCGGCGAG
CGGCGGACGGGTGAGTAATGTCTGGGGATCTGCCCGATGGA
GGGGGATAACCACTGGAAACGGTGGCTAATACCGCATAACG
TCGCAAGACCAAAGTGGGGGACCTTCGGGCCTCACACCATC
GGATGAACCCAGATGGGATTAGCTAGTAGGTGGGGTAATGG
CTCACCTAGGCGACGATCCCTAGCTGGTCTGAGAGGATGAC
CAGCCACACTGGAACTGAGACACGGTCCAGACTCCTACGGG
AGGCAGCAGTGGGGAATATTGCACAATGGGCGCAAGCCTGA
TGCAGCCATGCCGCGTGTGTGAAGAAGGCCTTCGGGTTGTA
AAGCACTTTCAGCGAGGAGGAAGGTGGTGAGCTTAATACGT
TCATCAATTGACGTTACTCGCAGAAGAAGCACCGGCTAACT
CCGTGCCAGCAGCCGCGGTAATACGGAGGGTGCAAGCGTTA
ATCGGAATTACTGGGCGTAAAGCGCACGCAGGCGGTTTGTT
AAGTCAGATGTGAAATCCCCGAGCTTAACTTGGGAACTGCA
TTTGAAACTGGCAAGCTAGAGTCTCGTAGAGGGGGGTAGAA
TTCCAGGTGTAGCGGTGAAATGCGTAGAGATCTGGAGGAAT
ACCGGTGGCGAAGGCGGCCCCCTGGACGAAGACTGACGCT
CAGGTGCGAAAGCGTGGGGAGCAAACAGGATTAGATACCC
TGGTAGTCCACGCCGTAAACGATGTCGATTTGGAGGTTGTG
CCCTTGAGGCGTGGCTTCCGGAGCTAACGCGTTAAATCGAC
CGCCTGGGGAGTACGGCCGCAAGGTTAAAACTCAAATGAAT
TGACGGGGGCCCGCACAAGCGGTGGAGCATGTGGTTTAATT
CGATGCAACGCGGAAGAACCTTACCTACTCTTGACATCCAG
AGAACTTTTCAGAAGATGGATTGGGTGCCTTCGGGGACTTCT
GAGACAGGGTGCTGCATGGGTTGTCGTCCAGCTCCGGGTTGT
GGAAATGTTG
>Stenotrophomonas maltophilia MCt-1 [KJ865603]
TGCAGTCGAACGGTAGCACAGAGGACTTGGTCCCTTG
TGAGAGAGTGGGAGAGGGGAGTGTAGTGTGGGGGACT
GTGCCAGGGGGGGGGAGATATCCTGTGAAAAGGGTCT
AATACCCCATATAGTCTCACGAGACCAAAGGGGGACC
TTCTGGCCTCTTGTGCCCTCATGTGCGCCCATGGGGTT
TTATTGTGTGTGGGGTAACGGCTCTCCTCTGCGACAAT
ATCTCTATGGGGTGAGAGAAGGACACCCCCCACTGTG
ACTGAGACACACTCCCCACACCCACAGGAGGGGCCA
CTGGGGAAAATTGTGCACTGGGGGCGCACCTGAGGC
GCCCCCGCGCCGTGTGTAAAAAAAGCGTTCTCGTTG
TGTAGAATATTTTCCGCGAAGAGGAGTGTGGTGGGT
AATATCCCCACCAATTGTGATTTCTCTCAGAAAAAA
CACCGCCTCTATCTCTGCGCCAACACGCGCGAATAT
ACAGGGGGCGCACGTTAATCTCAATTACTGTGGGTA
AAACGCACACGGGGGCTCTGTGTCATCGCATATGAA
ATCTCCCGGCTCTCCACGTGAACTGCGTCTCAAACT
GTGACGCGATAGACTTGTGTAGAGGGGTAGAAATCT
ACGTGTGTCGCGGAGATGCGTATAGATCTCTAGAAG
AATAGGTGTGGAAAGCGCCCCCCTGTGCACAGACAG
TGACTCTCGTGTGAGAGCGTGTGGAGAGCACACGAT
AATAT
